# Supplementary material for: Structure and properties of (Nd,Sr)(Al,Ta)O3 (NSAT) substrate crystals
Source: Acta Crystallogr B Struct Sci Cryst Eng Mater. 2026 Apr 1;82(Pt 2):131–42. doi: 10.1107/S2052520626000703 (PMC13058900; doi:10.1107/S2052520626000703)
Supplement: Supplementary file 1 [file b-82-00131-sup1.cif]

data_Fm3m_270625
_gsas_GSASII_version  5799
_pd_block_id
   2025-09-22T15:38|Fm3m_270625|BlukisRoberts|STOESTADIMP
_audit_creation_method  "created in GSAS-II"
_audit_creation_date  2025-09-22T15:38
_audit_author_name  "Blukis, Roberts"
_audit_update_record
   "2025-09-22T15:38  Initial software-generated CIF"

# Standard version of Publication_Template template follows
#=============================================================================
# this information describes the project, paper etc. for the CIF             #
# Acta Cryst. Section C papers and editorial correspondence is generated     #
# from the information in this section                                       #
#                                                                            #
#   (from)   CIF submission form for Rietveld refinements (Acta Cryst. C)    #
#                                                 Version 14 December 1998   #
#=============================================================================
# 1. SUBMISSION DETAILS

_publ_contact_author_name            ?   # Name of author for correspondence
_publ_contact_author_address             # Address of author for correspondence
; ?
;
_publ_contact_author_email           ?
_publ_contact_author_fax             ?
_publ_contact_author_phone           ?

_publ_contact_letter
; ?
;
   
_publ_requested_journal              ?
_publ_requested_coeditor_name        ?
_publ_requested_category             ?   # Acta C: one of CI/CM/CO/FI/FM/FO

#==============================================================================

# 2. PROCESSING SUMMARY (IUCr Office Use Only)

_journal_data_validation_number      ?

_journal_date_recd_electronic        ?
_journal_date_to_coeditor            ?
_journal_date_from_coeditor          ?
_journal_date_accepted               ?
_journal_date_printers_first         ?
_journal_date_printers_final         ?
_journal_date_proofs_out             ?
_journal_date_proofs_in              ?
_journal_coeditor_name               ?
_journal_coeditor_code               ?
_journal_coeditor_notes
; ?
;
_journal_techeditor_code             ?
_journal_techeditor_notes
; ?
;
_journal_coden_ASTM                  ?
_journal_name_full                   ?
_journal_year                        ?
_journal_volume                      ?
_journal_issue                       ?
_journal_page_first                  ?
_journal_page_last                   ?
_journal_paper_category              ?
_journal_suppl_publ_number           ?
_journal_suppl_publ_pages            ?

#==============================================================================

# 3. TITLE AND AUTHOR LIST

_publ_section_title
; ?
;
_publ_section_title_footnote
; ?
;         
 
# The loop structure below should contain the names and addresses of all 
# authors, in the required order of publication. Repeat as necessary.

loop_
	_publ_author_name
        _publ_author_footnote
	_publ_author_address
 ?                                   #<--'Last name, first name' 
; ?
;
; ?
;

#==============================================================================

# 4. TEXT

_publ_section_synopsis
;  ?
;
_publ_section_abstract                         
; ?
;          
_publ_section_comment                          
; ?
;
_publ_section_exptl_prep      # Details of the preparation of the sample(s)
                              # should be given here. 
; ?
;
_publ_section_exptl_refinement                  
; ?
;
_publ_section_references
; ?
;
_publ_section_figure_captions
; ?
;
_publ_section_acknowledgements
; ?
;

#=============================================================================
# 5. OVERALL REFINEMENT & COMPUTING DETAILS

_refine_special_details
; ?
;
_pd_proc_ls_special_details
; ?
;

# The following items are used to identify the programs used.
_computing_molecular_graphics     ?
_computing_publication_material   ?

  
_refine_ls_weighting_details      ?
_refine_ls_hydrogen_treatment     ?        
_refine_ls_extinction_method      ?        
_refine_ls_extinction_coef        ?         

_refine_ls_restrained_S_all       ?        
_refine_ls_restrained_S_obs       ?

#==============================================================================
# 6. SAMPLE PREPARATION DATA

# (In the unusual case where multiple samples are used in a single
#  Rietveld study, this information should be moved into the phase
#  blocks)

# The following three fields describe the preparation of the material.
# The cooling rate is in K/min.  The pressure at which the sample was  
# prepared is in kPa.  The temperature of preparation is in K.
               
_pd_prep_cool_rate                ?        
_pd_prep_pressure                 ?        
_pd_prep_temperature              ?        

_pd_char_colour                   ?       # use ICDD colour descriptions

_refine_ls_weighting_scheme  sigma
_pd_proc_info_datetime  2025-09-22T15:38
_pd_calc_method  "Rietveld Refinement"
_computing_structure_refinement
   "GSAS-II (Toby & Von Dreele, J. Appl. Cryst. 46, 544-549, 2013)"
_refine_ls_matrix_type  full
_refine_ls_number_parameters  34
_refine_ls_goodness_of_fit_all  0.026
_refine_ls_shift/su_max   0.5021
_refine_ls_shift/su_mean  0.0402
_refine_ls_number_restraints  0
_refine_ls_number_constraints  7

# OVERALL WEIGHTED R-FACTOR
_refine_ls_wR_factor_obs  0.02606

# Standard version of Phase_Template template follows
#==============================================================================
# 7. CHEMICAL, STRUCTURAL AND CRYSTAL DATA

_pd_char_particle_morphology      ?

_chemical_name_systematic
; ?
;
_chemical_name_common             ?
_chemical_formula_moiety          ?        
_chemical_formula_structural      ?        
_chemical_formula_analytical      ?
_chemical_melting_point           ?
_chemical_compound_source         ?       # for minerals and 
                                          # natural products
_symmetry_space_group_name_Hall   ?

_exptl_crystal_F_000               ?
_exptl_crystal_density_meas        ?
_exptl_crystal_density_method      ?

_cell_special_details
; ?
;

_geom_special_details             ?

# The following item identifies the program(s) used (if appropriate).
_computing_structure_solution     ?        

#==============================================================================

# 8. Phase information from GSAS-II


# phase info for NSAT follows
_pd_phase_name  NSAT
_cell_measurement_temperature  300.0
_cell_length_a  7.68548(4)
_cell_length_b  7.68548
_cell_length_c  7.68548
_cell_angle_alpha  90
_cell_angle_beta   90
_cell_angle_gamma  90
_cell_volume  453.956(7)
_exptl_crystal_density_diffrn  6.7591
_symmetry_cell_setting  cubic
_space_group_name_H-M_alt  "F m -3 m"
_space_group_name_Hall  "-F 4 2 3"
loop_
    _space_group_symop_id
    _space_group_symop_operation_xyz
     1  x,y,z
     2  z,x,y
     3  y,z,x
     4  x,y,-z
     5  -z,x,y
     6  y,-z,x
     7  -z,x,-y
     8  -y,-z,x
     9  y,-z,-x
    10  -x,y,-z
    11  -z,-x,y
    12  x,-y,-z
    13  y,x,z
    14  z,y,x
    15  x,z,y
    16  y,x,-z
    17  -z,y,x
    18  x,-z,y
    19  -z,y,-x
    20  -x,-z,y
    21  x,-z,-y
    22  -y,x,-z
    23  -z,-y,x
    24  y,-x,-z
    25  -x,-y,-z
    26  -z,-x,-y
    27  -y,-z,-x
    28  -x,-y,z
    29  z,-x,-y
    30  -y,z,-x
    31  z,-x,y
    32  y,z,-x
    33  -y,z,x
    34  x,-y,z
    35  z,x,-y
    36  -x,y,z
    37  -y,-x,-z
    38  -z,-y,-x
    39  -x,-z,-y
    40  -y,-x,z
    41  z,-y,-x
    42  -x,z,-y
    43  z,-y,x
    44  x,z,-y
    45  -x,z,y
    46  y,-x,z
    47  z,y,-x
    48  -y,x,z
    49  x,1/2+y,1/2+z
    50  z,1/2+x,1/2+y
    51  y,1/2+z,1/2+x
    52  x,1/2+y,1/2-z
    53  -z,1/2+x,1/2+y
    54  y,1/2-z,1/2+x
    55  -z,1/2+x,1/2-y
    56  -y,1/2-z,1/2+x
    57  y,1/2-z,1/2-x
    58  -x,1/2+y,1/2-z
    59  -z,1/2-x,1/2+y
    60  x,1/2-y,1/2-z
    61  y,1/2+x,1/2+z
    62  z,1/2+y,1/2+x
    63  x,1/2+z,1/2+y
    64  y,1/2+x,1/2-z
    65  -z,1/2+y,1/2+x
    66  x,1/2-z,1/2+y
    67  -z,1/2+y,1/2-x
    68  -x,1/2-z,1/2+y
    69  x,1/2-z,1/2-y
    70  -y,1/2+x,1/2-z
    71  -z,1/2-y,1/2+x
    72  y,1/2-x,1/2-z
    73  -x,1/2-y,1/2-z
    74  -z,1/2-x,1/2-y
    75  -y,1/2-z,1/2-x
    76  -x,1/2-y,1/2+z
    77  z,1/2-x,1/2-y
    78  -y,1/2+z,1/2-x
    79  z,1/2-x,1/2+y
    80  y,1/2+z,1/2-x
    81  -y,1/2+z,1/2+x
    82  x,1/2-y,1/2+z
    83  z,1/2+x,1/2-y
    84  -x,1/2+y,1/2+z
    85  -y,1/2-x,1/2-z
    86  -z,1/2-y,1/2-x
    87  -x,1/2-z,1/2-y
    88  -y,1/2-x,1/2+z
    89  z,1/2-y,1/2-x
    90  -x,1/2+z,1/2-y
    91  z,1/2-y,1/2+x
    92  x,1/2+z,1/2-y
    93  -x,1/2+z,1/2+y
    94  y,1/2-x,1/2+z
    95  z,1/2+y,1/2-x
    96  -y,1/2+x,1/2+z
    97  1/2+x,y,1/2+z
    98  1/2+z,x,1/2+y
    99  1/2+y,z,1/2+x
   100  1/2+x,y,1/2-z
   101  1/2-z,x,1/2+y
   102  1/2+y,-z,1/2+x
   103  1/2-z,x,1/2-y
   104  1/2-y,-z,1/2+x
   105  1/2+y,-z,1/2-x
   106  1/2-x,y,1/2-z
   107  1/2-z,-x,1/2+y
   108  1/2+x,-y,1/2-z
   109  1/2+y,x,1/2+z
   110  1/2+z,y,1/2+x
   111  1/2+x,z,1/2+y
   112  1/2+y,x,1/2-z
   113  1/2-z,y,1/2+x
   114  1/2+x,-z,1/2+y
   115  1/2-z,y,1/2-x
   116  1/2-x,-z,1/2+y
   117  1/2+x,-z,1/2-y
   118  1/2-y,x,1/2-z
   119  1/2-z,-y,1/2+x
   120  1/2+y,-x,1/2-z
   121  1/2-x,-y,1/2-z
   122  1/2-z,-x,1/2-y
   123  1/2-y,-z,1/2-x
   124  1/2-x,-y,1/2+z
   125  1/2+z,-x,1/2-y
   126  1/2-y,z,1/2-x
   127  1/2+z,-x,1/2+y
   128  1/2+y,z,1/2-x
   129  1/2-y,z,1/2+x
   130  1/2+x,-y,1/2+z
   131  1/2+z,x,1/2-y
   132  1/2-x,y,1/2+z
   133  1/2-y,-x,1/2-z
   134  1/2-z,-y,1/2-x
   135  1/2-x,-z,1/2-y
   136  1/2-y,-x,1/2+z
   137  1/2+z,-y,1/2-x
   138  1/2-x,z,1/2-y
   139  1/2+z,-y,1/2+x
   140  1/2+x,z,1/2-y
   141  1/2-x,z,1/2+y
   142  1/2+y,-x,1/2+z
   143  1/2+z,y,1/2-x
   144  1/2-y,x,1/2+z
   145  1/2+x,1/2+y,z
   146  1/2+z,1/2+x,y
   147  1/2+y,1/2+z,x
   148  1/2+x,1/2+y,-z
   149  1/2-z,1/2+x,y
   150  1/2+y,1/2-z,x
   151  1/2-z,1/2+x,-y
   152  1/2-y,1/2-z,x
   153  1/2+y,1/2-z,-x
   154  1/2-x,1/2+y,-z
   155  1/2-z,1/2-x,y
   156  1/2+x,1/2-y,-z
   157  1/2+y,1/2+x,z
   158  1/2+z,1/2+y,x
   159  1/2+x,1/2+z,y
   160  1/2+y,1/2+x,-z
   161  1/2-z,1/2+y,x
   162  1/2+x,1/2-z,y
   163  1/2-z,1/2+y,-x
   164  1/2-x,1/2-z,y
   165  1/2+x,1/2-z,-y
   166  1/2-y,1/2+x,-z
   167  1/2-z,1/2-y,x
   168  1/2+y,1/2-x,-z
   169  1/2-x,1/2-y,-z
   170  1/2-z,1/2-x,-y
   171  1/2-y,1/2-z,-x
   172  1/2-x,1/2-y,z
   173  1/2+z,1/2-x,-y
   174  1/2-y,1/2+z,-x
   175  1/2+z,1/2-x,y
   176  1/2+y,1/2+z,-x
   177  1/2-y,1/2+z,x
   178  1/2+x,1/2-y,z
   179  1/2+z,1/2+x,-y
   180  1/2-x,1/2+y,z
   181  1/2-y,1/2-x,-z
   182  1/2-z,1/2-y,-x
   183  1/2-x,1/2-z,-y
   184  1/2-y,1/2-x,z
   185  1/2+z,1/2-y,-x
   186  1/2-x,1/2+z,-y
   187  1/2+z,1/2-y,x
   188  1/2+x,1/2+z,-y
   189  1/2-x,1/2+z,y
   190  1/2+y,1/2-x,z
   191  1/2+z,1/2+y,-x
   192  1/2-y,1/2+x,z

# ATOMIC COORDINATES AND DISPLACEMENT PARAMETERS
loop_ 
   _atom_site_label
   _atom_site_type_symbol
   _atom_site_fract_x
   _atom_site_fract_y
   _atom_site_fract_z
   _atom_site_occupancy
   _atom_site_adp_type
   _atom_site_U_iso_or_equiv
   _atom_site_site_symmetry_multiplicity
Al1    Al   0.00000     0.00000     0.00000     0.4986(20) Uiso 0.0108(5)  4   
Ta1    Ta   0.00000     0.00000     0.00000     0.5014(20) Uiso 0.0108(5)  4   
Ta2    Ta   0.50000     0.50000     0.50000     0.1055(22) Uiso 0.0142(8)  4   
Al2    Al   0.50000     0.50000     0.50000     0.8945(22) Uiso 0.0142(8)  4   
O1     O    0.25000     0.00000     0.00000     1.0000     Uiso 0.0219(6)  24  
Sr3    Sr   0.25000     0.25000     0.25000     0.6068(25) Uiso 0.0194(3)  8   
Nd3    Nd   0.25000     0.25000     0.25000     0.3932(25) Uiso 0.0194(3)  8   

loop_  _atom_type_symbol _atom_type_number_in_cell
        _atom_type_scat_Cromer_Mann_a1 _atom_type_scat_Cromer_Mann_a2 _atom_type_scat_Cromer_Mann_a3
        _atom_type_scat_Cromer_Mann_a4 _atom_type_scat_Cromer_Mann_b1 _atom_type_scat_Cromer_Mann_b2
        _atom_type_scat_Cromer_Mann_b3 _atom_type_scat_Cromer_Mann_b4 _atom_type_scat_Cromer_Mann_c
        _atom_type_scat_length_neutron _atom_type_scat_source
        _atom_type_scat_dispersion_real _atom_type_scat_dispersion_imag _atom_type_scat_dispersion_source
  Al      5.573  6.4202     1.9002     1.5936     1.9646     3.0387     0.7426     31.5472    85.0886    1.1151     0.3449
      https://github.com/AdvancedPhotonSource/GSAS-II/blob/master/GSASII/atmdata.py
     0.065   0.051   https://github.com/AdvancedPhotonSource/GSAS-II/blob/master/GSASII/atmdata.py
  Nd      3.145  22.6845    19.6847    12.774     2.8514     2.6625     0.2106     15.885     137.903    1.9849     0.769
      https://github.com/AdvancedPhotonSource/GSAS-II/blob/master/GSASII/atmdata.py
    -0.199   3.013   https://github.com/AdvancedPhotonSource/GSAS-II/blob/master/GSASII/atmdata.py
  O       24     3.0485     2.2868     1.5463     0.867      13.2771    5.7011     0.3239     32.9089    0.2508     0.5805
      https://github.com/AdvancedPhotonSource/GSAS-II/blob/master/GSASII/atmdata.py
     0.011   0.006   https://github.com/AdvancedPhotonSource/GSAS-II/blob/master/GSASII/atmdata.py
  Sr      4.855  17.5663    9.8184     5.422      2.6694     1.5564     14.0988    0.1664     132.376    2.5064     0.702
      https://github.com/AdvancedPhotonSource/GSAS-II/blob/master/GSASII/atmdata.py
    -1.533   3.250   https://github.com/AdvancedPhotonSource/GSAS-II/blob/master/GSASII/atmdata.py
  Ta      2.427  29.2024    15.2293    14.5135    4.7649     1.7733     9.3705     0.296      63.3644    9.2435     0.691
      https://github.com/AdvancedPhotonSource/GSAS-II/blob/master/GSASII/atmdata.py
    -0.708   6.515   https://github.com/AdvancedPhotonSource/GSAS-II/blob/master/GSASII/atmdata.py

# Note that Z affects _cell_formula_sum and _weight
_cell_formula_units_Z  24
_chemical_formula_sum  "Al0.232 Nd0.131 O Sr0.202 Ta0.101"
_chemical_formula_weight  77.19

# MOLECULAR GEOMETRY
loop_
   _geom_bond_atom_site_label_1
   _geom_bond_atom_site_label_2
   _geom_bond_distance
   _geom_bond_site_symmetry_1
   _geom_bond_site_symmetry_2
   _geom_bond_publ_flag
  Al1    O1     1.92137      1_555    1_555 yes
  Al1    O1     1.92137      1_555    2_555 yes
  Al1    O1     1.92137      1_555    3_555 yes
  Al1    O1     1.92137      1_555    9_555 yes
  Al1    O1     1.92137      1_555   10_555 yes
  Al1    O1     1.92137      1_555   11_555 yes
  Al1    Sr3    3.32791      1_555    1_555 yes
  Al1    Sr3    3.32791      1_555    4_555 yes
  Al1    Sr3    3.32791      1_555    5_555 yes
  Al1    Sr3    3.32791      1_555    6_555 yes
  Al1    Sr3    3.32791      1_555    7_555 yes
  Al1    Sr3    3.32791      1_555    8_555 yes
  Al1    Sr3    3.32791      1_555    9_555 yes
  Al1    Sr3    3.32791      1_555   25_555 yes
  Ta1    O1     1.92137      1_555    1_555 yes
  Ta1    O1     1.92137      1_555    2_555 yes
  Ta1    O1     1.92137      1_555    3_555 yes
  Ta1    O1     1.92137      1_555    9_555 yes
  Ta1    O1     1.92137      1_555   10_555 yes
  Ta1    O1     1.92137      1_555   11_555 yes
  Ta1    Sr3    3.32791      1_555    1_555 yes
  Ta1    Sr3    3.32791      1_555    4_555 yes
  Ta1    Sr3    3.32791      1_555    5_555 yes
  Ta1    Sr3    3.32791      1_555    6_555 yes
  Ta1    Sr3    3.32791      1_555    7_555 yes
  Ta1    Sr3    3.32791      1_555    8_555 yes
  Ta1    Sr3    3.32791      1_555    9_555 yes
  Ta1    Sr3    3.32791      1_555   25_555 yes
  Ta2    O1     1.92137      1_555   49_555 yes
  Ta2    O1     1.92137      1_555   58_655 yes
  Ta2    O1     1.92137      1_555   98_555 yes
  Ta2    O1     1.92137      1_555  107_565 yes
  Ta2    O1     1.92137      1_555  147_555 yes
  Ta2    O1     1.92137      1_555  153_556 yes
  Ta2    Sr3    3.32791      1_555    1_555 yes
  Ta2    Sr3    3.32791      1_555    4_556 yes
  Ta2    Sr3    3.32791      1_555    5_655 yes
  Ta2    Sr3    3.32791      1_555    6_565 yes
  Ta2    Sr3    3.32791      1_555    7_656 yes
  Ta2    Sr3    3.32791      1_555    8_665 yes
  Ta2    Sr3    3.32791      1_555    9_566 yes
  Ta2    Sr3    3.32791      1_555   25_666 yes
  Al2    O1     1.92137      1_555   49_555 yes
  Al2    O1     1.92137      1_555   58_655 yes
  Al2    O1     1.92137      1_555   98_555 yes
  Al2    O1     1.92137      1_555  107_565 yes
  Al2    O1     1.92137      1_555  147_555 yes
  Al2    O1     1.92137      1_555  153_556 yes
  Al2    Sr3    3.32791      1_555    1_555 yes
  Al2    Sr3    3.32791      1_555    4_556 yes
  Al2    Sr3    3.32791      1_555    5_655 yes
  Al2    Sr3    3.32791      1_555    6_565 yes
  Al2    Sr3    3.32791      1_555    7_656 yes
  Al2    Sr3    3.32791      1_555    8_665 yes
  Al2    Sr3    3.32791      1_555    9_566 yes
  Al2    Sr3    3.32791      1_555   25_666 yes
  O1     Al1    1.92137      1_555    1_555 yes
  O1     Ta2    1.92137      1_555   49_544 yes
  O1     Sr3    2.71723      1_555    1_555 yes
  O1     Sr3    2.71723      1_555    4_555 yes
  O1     Sr3    2.71723      1_555    6_555 yes
  O1     Sr3    2.71723      1_555    9_555 yes
  Sr3    Al1    3.32791      1_555    1_555 yes
  Sr3    Al1    3.32791      1_555   49_555 yes
  Sr3    Al1    3.32791      1_555   97_555 yes
  Sr3    Al1    3.32791      1_555  145_555 yes
  Sr3    Ta2    3.32791      1_555    1_555 yes
  Sr3    Ta2    3.32791      1_555   49_544 yes
  Sr3    Ta2    3.32791      1_555   97_454 yes
  Sr3    Ta2    3.32791      1_555  145_445 yes
  Sr3    O1     2.71723      1_555    1_555 yes
  Sr3    O1     2.71723      1_555    2_555 yes
  Sr3    O1     2.71723      1_555    3_555 yes
  Sr3    O1     2.71723      1_555   49_555 yes
  Sr3    O1     2.71723      1_555   57_555 yes
  Sr3    O1     2.71723      1_555   59_555 yes
  Sr3    O1     2.71723      1_555   98_555 yes
  Sr3    O1     2.71723      1_555  105_555 yes
  Sr3    O1     2.71723      1_555  106_555 yes
  Sr3    O1     2.71723      1_555  147_555 yes
  Sr3    O1     2.71723      1_555  154_555 yes
  Sr3    O1     2.71723      1_555  155_555 yes
  Sr3    Sr3    3.84274      1_555    4_555 yes
  Sr3    Sr3    3.84274      1_555    4_556 yes
  Sr3    Sr3    3.84274      1_555    5_555 yes
  Sr3    Sr3    3.84274      1_555    5_655 yes
  Sr3    Sr3    3.84274      1_555    6_555 yes
  Sr3    Sr3    3.84274      1_555    6_565 yes

loop_
   _geom_angle_atom_site_label_1
   _geom_angle_atom_site_label_2
   _geom_angle_atom_site_label_3
   _geom_angle
   _geom_angle_site_symmetry_1
   _geom_angle_site_symmetry_2
   _geom_angle_site_symmetry_3
   _geom_angle_publ_flag
  O1     Al1    O1     90            1_555  1_555    2_555 yes
  O1     Al1    O1     90            1_555  1_555    3_555 yes
  O1     Al1    O1     90            2_555  1_555    3_555 yes
  O1     Al1    O1     90            1_555  1_555    9_555 yes
  O1     Al1    O1     90            2_555  1_555    9_555 yes
  O1     Al1    O1     180           3_555  1_555    9_555 yes
  O1     Al1    O1     180           1_555  1_555   10_555 yes
  O1     Al1    O1     90            2_555  1_555   10_555 yes
  O1     Al1    O1     90            3_555  1_555   10_555 yes
  O1     Al1    O1     90            9_555  1_555   10_555 yes
  O1     Al1    O1     90            1_555  1_555   11_555 yes
  O1     Al1    O1     180           2_555  1_555   11_555 yes
  O1     Al1    O1     90            3_555  1_555   11_555 yes
  O1     Al1    O1     90            9_555  1_555   11_555 yes
  O1     Al1    O1     90           10_555  1_555   11_555 yes
  O1     Ta1    O1     90            1_555  1_555    2_555 yes
  O1     Ta1    O1     90            1_555  1_555    3_555 yes
  O1     Ta1    O1     90            2_555  1_555    3_555 yes
  O1     Ta1    O1     90            1_555  1_555    9_555 yes
  O1     Ta1    O1     90            2_555  1_555    9_555 yes
  O1     Ta1    O1     180           3_555  1_555    9_555 yes
  O1     Ta1    O1     180           1_555  1_555   10_555 yes
  O1     Ta1    O1     90            2_555  1_555   10_555 yes
  O1     Ta1    O1     90            3_555  1_555   10_555 yes
  O1     Ta1    O1     90            9_555  1_555   10_555 yes
  O1     Ta1    O1     90            1_555  1_555   11_555 yes
  O1     Ta1    O1     180           2_555  1_555   11_555 yes
  O1     Ta1    O1     90            3_555  1_555   11_555 yes
  O1     Ta1    O1     90            9_555  1_555   11_555 yes
  O1     Ta1    O1     90           10_555  1_555   11_555 yes
  O1     Ta2    O1     180          49_555  1_555   58_655 yes
  O1     Ta2    O1     90           49_555  1_555   98_555 yes
  O1     Ta2    O1     90           58_655  1_555   98_555 yes
  O1     Ta2    O1     90           49_555  1_555  107_565 yes
  O1     Ta2    O1     90           58_655  1_555  107_565 yes
  O1     Ta2    O1     180          98_555  1_555  107_565 yes
  O1     Ta2    O1     90           49_555  1_555  147_555 yes
  O1     Ta2    O1     90           58_655  1_555  147_555 yes
  O1     Ta2    O1     90           98_555  1_555  147_555 yes
  O1     Ta2    O1     90          107_565  1_555  147_555 yes
  O1     Ta2    O1     90           49_555  1_555  153_556 yes
  O1     Ta2    O1     90           58_655  1_555  153_556 yes
  O1     Ta2    O1     90           98_555  1_555  153_556 yes
  O1     Ta2    O1     90          107_565  1_555  153_556 yes
  O1     Ta2    O1     180         147_555  1_555  153_556 yes
  O1     Al2    O1     180          49_555  1_555   58_655 yes
  O1     Al2    O1     90           49_555  1_555   98_555 yes
  O1     Al2    O1     90           58_655  1_555   98_555 yes
  O1     Al2    O1     90           49_555  1_555  107_565 yes
  O1     Al2    O1     90           58_655  1_555  107_565 yes
  O1     Al2    O1     180          98_555  1_555  107_565 yes
  O1     Al2    O1     90           49_555  1_555  147_555 yes
  O1     Al2    O1     90           58_655  1_555  147_555 yes
  O1     Al2    O1     90           98_555  1_555  147_555 yes
  O1     Al2    O1     90          107_565  1_555  147_555 yes
  O1     Al2    O1     90           49_555  1_555  153_556 yes
  O1     Al2    O1     90           58_655  1_555  153_556 yes
  O1     Al2    O1     90           98_555  1_555  153_556 yes
  O1     Al2    O1     90          107_565  1_555  153_556 yes
  O1     Al2    O1     180         147_555  1_555  153_556 yes
  Al1    O1     Ta2    180           1_555  1_555   49_544 yes
_pd_proc_ls_pref_orient_corr
   "March-Dollase correction coef. = 1.000 axis = [0, 0, 1]"
_pd_proc_ls_profile_function
;
Finger-Cox-Jephcoat function parameters U, V, W, X, Y, SH/L:
  peak variance(Gauss) = Utan(Th)^2^+Vtan(Th)+W:
  peak HW(Lorentz) = X/cos(Th)+Ytan(Th); SH/L = S/L+H/L
  U, V, W in (centideg)^2^, X & Y in centideg
    20.341, -3.928, 1.400, -0.093, 4.374, 0.04919(6), 

;

# Standard version of Instrument_Template template follows
#==============================================================================
# 9. INSTRUMENT CHARACTERIZATION

_exptl_special_details
; ?
;

# if regions of the data are excluded, the reason(s) are supplied here:
_pd_proc_info_excluded_regions
; ?
;

# The following item is used to identify the equipment used to record 
# the powder pattern when the diffractogram was measured at a laboratory 
# other than the authors' home institution, e.g. when neutron or synchrotron
# radiation is used.

_pd_instr_location
; ?
;
_pd_calibration_special_details           # description of the method used
                                          # to calibrate the instrument
; ?
;

_diffrn_source                    ?       
_diffrn_source_target             ?
_diffrn_source_type               ?
_diffrn_measurement_device_type   ?       
_diffrn_detector                  ?       
_diffrn_detector_type             ?       # make or model of detector

_pd_meas_scan_method              ?       # options are 'step', 'cont',
                                          # 'tof', 'fixed' or
                                          # 'disp' (= dispersive)
_pd_meas_special_details
;  ?
;

# The following two items identify the program(s) used (if appropriate).
_computing_data_collection        ?        
_computing_data_reduction         ?                   

# Describe any processing performed on the data, prior to refinement.
# For example: a manual Lp correction or a precomputed absorption correction
_pd_proc_info_data_reduction      ?

# The following item is used for angular dispersive measurements only.

_diffrn_radiation_monochromator   ?        

# The following items are used to define the size of the instrument.
# Not all distances are appropriate for all instrument types.

_pd_instr_dist_src/mono           ?
_pd_instr_dist_mono/spec          ?
_pd_instr_dist_src/spec           ?
_pd_instr_dist_spec/anal          ?
_pd_instr_dist_anal/detc          ?
_pd_instr_dist_spec/detc          ?

# 10. Specimen size and mounting information

# The next three fields give the specimen dimensions in mm.  The equatorial 
# plane contains the incident and diffracted beam.

_pd_spec_size_axial               ?       # perpendicular to 
                                          # equatorial plane

_pd_spec_size_equat               ?       # parallel to 
                                          # scattering vector 
                                          # in transmission

_pd_spec_size_thick               ?       # parallel to 
                                          # scattering vector 
                                          # in reflection

_pd_spec_mounting                         # This field should be
                                          # used to give details of the 
                                          # container.
; ?
;

_pd_spec_mount_mode               ?       # options are 'reflection' 
                                          # or 'transmission'
    
_pd_spec_shape                    ?       # options are 'cylinder' 
                                          # 'flat_sheet' or 'irregular'


_diffrn_radiation_type  "Mo K\a~1,2~"
loop_
   _diffrn_radiation_wavelength
   _diffrn_radiation_wavelength_wt
   _diffrn_radiation_wavelength_id
  0.70926         1.0             1     
  0.71354         0.0000          2     
_refine_ls_R_F_factor        0.16591
_refine_ls_R_Fsqd_factor     0.08254
_pd_proc_ls_prof_R_factor     0.01952
_pd_proc_ls_prof_wR_factor    0.02606
_gsas_proc_ls_prof_R_B_factor   0.02784
_gsas_proc_ls_prof_wR_B_factor  0.03560
_pd_proc_ls_prof_wR_expected  0.99694
_diffrn_radiation_probe  x-ray
_diffrn_radiation_polarisn_ratio  0.9500
_pd_proc_ls_background_function
;
Background function: "chebyschev-1" function with 20 terms:
    0.96344(31), -0.1017(5), 0.0670(5), 0.0138(5), 0.0121(5), 
    -0.0130(5), -0.0146(5), 0.0028(5), -0.0094(5), 0.0188(5), 
    -0.0099(4), 0.0126(4), -0.0094(4), -0.0005(4), -0.0002(4), 
    -0.0025(4), 0.0040(4), -0.0018(4), 0.0055(3), -0.0050(3), 
  Background peak parameters: pos, int, sig, gam:
    20.122(11), 0.44(9), 14(8), 0.100, 
;
_diffrn_ambient_temperature  300
_diffrn_ambient_pressure  100

# STRUCTURE FACTOR TABLE
loop_
   _refln_index_h
   _refln_index_k
   _refln_index_l
   _refln_F_squared_meas
   _refln_F_squared_calc
   _refln_phase_calc
   _refln_d_spacing
   _gsas_i100_meas
  1    1    1    4404.1025  1464.7801  -0.0    4.43722  4.07   
  2    0    0    1670.0790  1933.7526  180.0   3.84274  0.87   
  2    2    0    190972.4395 190599.6523 -0.0    2.71723  100.00 
  3    1    1    3272.7183  1180.9458  0.0     2.31726  2.51   
  2    2    2    40833.2835 35936.3106 180.0   2.21861  9.57   
  4    0    0    278811.3370 263888.6886 -0.0    1.92137  37.01  
  3    3    1    2987.3328  997.5937   -0.0    1.76317  1.34   
  4    2    0    1701.1487  922.9770   180.0   1.71853  0.73   
  4    2    2    119054.2416 115563.5989 -0.0    1.56879  42.76  
  5    1    1    1947.9749  860.6537   -0.0    1.47907  0.63   
  3    3    3    1947.9749  860.6537   0.0     1.47907  0.21   
  4    4    0    153786.8369 152059.5669 -0.0    1.35861  21.02  
  5    3    1    1871.6659  753.8321   0.0     1.29908  0.94   
  4    4    2    1254.1181  434.3149   180.0   1.28091  0.31   
  6    0    0    1254.1181  434.3149   180.0   1.28091  0.08   
  6    2    0    81676.9156 77524.0498 -0.0    1.21518  18.13  
  5    3    3    1279.7974  668.2973   -0.0    1.17203  0.27   
  6    2    2    7104.5242  6576.3728  180.0   1.15863  1.44   
  4    4    4    100233.7164 98196.5003 -0.0    1.10930  6.27   
  5    5    1    1129.5134  598.1415   -0.0    1.07618  0.20   
  7    1    1    1129.5134  598.1415   0.0     1.07618  0.20   
  6    4    0    701.2695   218.5402   180.0   1.06578  0.12   
  6    4    2    58279.8507 54455.0622 -0.0    1.02702  19.05  
  5    5    3    1044.7178  539.3156   0.0     1.00056  0.16   
  7    3    1    1044.7178  539.3156   -0.0    1.00056  0.33   
  8    0    0    81167.8868 67341.7126 -0.0    0.96069  2.95   
  7    3    3    1350.0787  489.0345   0.0     0.93893  0.19   
  6    4    4    220.6256   102.5046   180.0   0.93200  0.03   
  8    2    0    220.6256   102.5046   180.0   0.93200  0.03   
  6    6    0    42938.7169 39241.3238 -0.0    0.90574  2.81   
  8    2    2    42938.7169 39241.3238 -0.0    0.90574  5.63   
  5    5    5    743.1021   445.3652   -0.0    0.88744  0.03   
  7    5    1    743.1021   445.3652   0.0     0.88744  0.19   
  6    6    2    2261.8216  2057.0091  180.0   0.88159  0.28   
  8    4    0    52491.0379 47831.4124 -0.0    0.85926  6.29   
  7    5    3    682.3940   406.9470   -0.0    0.84359  0.16   
  9    1    1    682.3940   406.9470   -0.0    0.84359  0.08   
  8    4    2    176.0668   39.9215    180.0   0.83855  0.04   
  6    6    4    33069.5456 28752.4384 -0.0    0.81928  3.66   
  9    3    1    681.8187   372.8038   0.0     0.80566  0.15   
  8    4    4    38401.4136 34754.4829 -0.0    0.78440  3.96   
  7    5    5    850.7597   342.2209   0.0     0.77242  0.09   
  7    7    1    850.7597   342.2209   -0.0    0.77242  0.09   
  9    3    3    850.7597   342.2209   -0.0    0.77242  0.09   
  8    6    0    81.6101    11.1149    180.0   0.76855  0.01   
  10   0    0    81.6101    11.1149    180.0   0.76855  0.00   
  8    6    2    24061.5306 21333.8761 -0.0    0.75362  4.66   
  10   2    0    24061.5306 21333.8761 -0.0    0.75362  2.33   
  7    7    3    532.0435   314.6617   0.0     0.74298  0.05   
  9    5    1    532.0435   314.6617   -0.0    0.74298  0.10   
  10   2    2    1978.4603  719.4631   180.0   0.73954  0.19   
  6    6    6    1978.4604  719.4631   180.0   0.73954  0.06   
  9    5    3    1023.4852  289.7134   0.0     0.71667  0.18   
  8    6    4    16.2150    3.0374     0.0     0.71358  0.00   
  10   4    0    16.2150    3.0374     0.0     0.71358  0.00   
  10   4    2    19205.5092 15997.8809 -0.0    0.70159  3.33   
  7    7    5    723.8958   267.0501   -0.0    0.69298  0.06   
  11   1    1    723.8958   267.0501   0.0     0.69298  0.06   
  8    8    0    29527.1323 19199.1380 -0.0    0.67931  1.22   
  9    5    5    763.8920   246.4076   -0.0    0.67148  0.06   
  9    7    1    763.8920   246.4076   0.0     0.67148  0.12   
  11   3    1    763.8920   246.4076   -0.0    0.67148  0.12   
  8    8    2    79.4094    6.3600     0.0     0.66894  0.01   
  10   4    4    79.4094    6.3600     0.0     0.66894  0.01   
  8    6    6    16974.8648 12110.6488 -0.0    0.65902  1.35   
  10   6    0    16974.8648 12110.6488 -0.0    0.65902  1.35   
  9    7    3    643.5499   227.5672   -0.0    0.65187  0.10   
  11   3    3    643.5499   227.5672   0.0     0.65187  0.05   
  10   6    2    661.4284   242.4736   180.0   0.64954  0.10   
  8    8    4    17484.9761 14513.0546 -0.0    0.64046  1.33   
  12   0    0    17484.9761 14513.0546 -0.0    0.64046  0.33   
  7    7    7    481.2617   210.3435   0.0     0.63389  0.01   
  11   5    1    481.2617   210.3435   0.0     0.63389  0.07   
  12   2    0    47.4989    14.8639    0.0     0.63174  0.00   
  10   6    4    11717.1340 9248.3201  -0.0    0.62337  1.73   
  12   2    2    11717.1340 9248.3201  -0.0    0.62337  0.86   
  9    7    5    569.6405   194.5773   0.0     0.61731  0.08   
  11   5    3    569.6405   194.5773   -0.0    0.61731  0.08   
  12   4    0    20179.2412 11071.1467 -0.0    0.60759  1.44   
  9    9    1    1323.1363  180.1293   -0.0    0.60197  0.09   
  8    8    6    319.7196   24.7749    0.0     0.60014  0.02   
  10   8    0    319.7196   24.7749    0.0     0.60014  0.02   
  12   4    2    319.7196   24.7749    0.0     0.60014  0.04   
  10   8    2    10779.4164 7120.2904  -0.0    0.59295  1.49   
  9    9    3    600.6877   166.8767   0.0     0.58772  0.04   
  11   5    5    600.6877   166.8767   0.0     0.58772  0.04   
  11   7    1    600.6877   166.8767   -0.0    0.58772  0.08   
  13   1    1    600.6877   166.8767   -0.0    0.58772  0.04   
  10   6    6    564.7998   70.5070    180.0   0.58601  0.04   
  12   4    4    14745.3564 8514.0287  -0.0    0.57932  0.99   
  9    7    7    381.5729   154.7101   -0.0    0.57444  0.03   
  11   7    3    381.5729   154.7101   0.0     0.57444  0.05   
  13   3    1    381.5729   154.7101   0.0     0.57444  0.05   
  10   8    4    262.3368   34.0344    0.0     0.57284  0.03   
  12   6    0    262.3368   34.0344    0.0     0.57284  0.02   
  12   6    2    10949.4724 5523.9781  -0.0    0.56658  1.44   
  9    9    5    1611.4116  143.5317   -0.0    0.56202  0.11   
  13   3    3    1611.4116  143.5317   -0.0    0.56202  0.11   
  8    8    8    23146.6113 6595.4221  -0.0    0.55465  0.50   
  11   7    5    1010.3691  133.2533   -0.0    0.55037  0.13   
  13   5    1    1010.3691  133.2533   -0.0    0.55037  0.13   
  12   6    4    396.9220   41.6809    0.0     0.54896  0.05   
  14   0    0    396.9220   41.6809    0.0     0.54896  0.01   
  10   8    6    6901.8183  4316.3857  -0.0    0.54345  0.87   
  10   10   0    6901.8183  4316.3857  -0.0    0.54345  0.22   
  14   2    0    6901.8183  4316.3857  -0.0    0.54345  0.44   
  13   5    3    485.7712   123.7954   0.0     0.53942  0.06   
  11   9    1    485.7712   123.7954   0.0     0.53942  0.06   
  10   10   2    148.5858   14.2270    180.0   0.53809  0.01   
  14   2    2    148.5858   14.2270    180.0   0.53809  0.01   
  12   8    0    12199.8001 5143.2485  -0.0    0.53289  0.76   
_reflns_number_total  111
_reflns_limit_h_min  1
_reflns_limit_h_max  14
_reflns_limit_k_min  0
_reflns_limit_k_max  10
_reflns_limit_l_min  0
_reflns_limit_l_max  8
_reflns_d_resolution_low    4.437
_reflns_d_resolution_high   0.533

# POWDER DATA TABLE
_pd_meas_number_of_points  16800

loop_
   _pd_meas_2theta_scan
   _pd_meas_intensity_total
   _pd_calc_intensity_total
   _pd_proc_intensity_bkg_calc
   _pd_proc_ls_weight
  0.00000    0.00454545   0            0           0         
  0.00500    0.00454545   0            0           0         
  0.01000    0.00454545   0            0           0         
  0.01500    0.00379091   0            0           0         
  0.02000    0.00606364   0            0           0         
  0.02500    0.00379091   0            0           0         
  0.03000    0.00454545   0            0           0         
  0.03500    0.00492727   0            0           0         
  0.04000    0.0053       0            0           0         
  0.04500    0.00379091   0            0           0         
  0.05000    0.00454545   0            0           0         
  0.05500    0.00302727   0            0           0         
  0.06000    0.00340909   0            0           0         
  0.06500    0.00643636   0            0           0         
  0.07000    0.00492727   0            0           0         
  0.07500    0.00492727   0            0           0         
  0.08000    0.00492727   0            0           0         
  0.08500    0.00454545   0            0           0         
  0.09000    0.00416364   0            0           0         
  0.09500    0.00568182   0            0           0         
  0.10000    0.0053       0            0           0         
  0.10500    0.00454545   0            0           0         
  0.11000    0.00568182   0            0           0         
  0.11500    0.00606364   0            0           0         
  0.12000    0.00265455   0            0           0         
  0.12500    0.00454545   0            0           0         
  0.13000    0.00416364   0            0           0         
  0.13500    0.00492727   0            0           0         
  0.14000    0.00379091   0            0           0         
  0.14500    0.00340909   0            0           0         
  0.15000    0.00454545   0            0           0         
  0.15500    0.0053       0            0           0         
  0.16000    0.00379091   0            0           0         
  0.16500    0.00416364   0            0           0         
  0.17000    0.053        0            0           0         
  0.17500    0.05533636   0            0           0         
  0.18000    0.05531818   0            0           0         
  0.18500    0.05568182   0            0           0         
  0.19000    0.06057273   0            0           0         
  0.19500    0.06361818   0            0           0         
  0.20000    0.0568       0            0           0         
  0.20500    0.06138182   0            0           0         
  0.21000    0.06025454   0            0           0         
  0.21500    0.05451818   0            0           0         
  0.22000    0.07156364   0            0           0         
  0.22500    0.05945454   0            0           0         
  0.23000    0.06968182   0            0           0         
  0.23500    0.06366363   0            0           0         
  0.24000    0.06134545   0            0           0         
  0.24500    0.06550001   0            0           0         
  0.25000    0.06777273   0            0           0         
  0.25500    0.06248182   0            0           0         
  0.26000    0.06059091   0            0           0         
  0.26500    0.06818182   0            0           0         
  0.27000    0.05757273   0            0           0         
  0.27500    0.0697       0            0           0         
  0.28000    0.06783636   0            0           0         
  0.28500    0.06890909   0            0           0         
  0.29000    0.06670909   0            0           0         
  0.29500    0.06589091   0            0           0         
  0.30000    0.0663       0            0           0         
  0.30500    0.0667       0            0           0         
  0.31000    0.07274545   0            0           0         
  0.31500    0.07156363   0            0           0         
  0.32000    0.07422727   0            0           0         
  0.32500    0.07125454   0            0           0         
  0.33000    0.07384545   0            0           0         
  0.33500    0.0735       0            0           0         
  0.34000    0.0758       0            0           0         
  0.34500    0.08557273   0            0           0         
  0.35000    0.0758       0            0           0         
  0.35500    0.086        0            0           0         
  0.36000    0.09093636   0            0           0         
  0.36500    0.08179091   0            0           0         
  0.37000    0.09247273   0            0           0         
  0.37500    0.108        0            0           0         
  0.38000    0.12277272   0            0           0         
  0.38500    0.16366364   0            0           0         
  0.39000    0.22386363   0            0           0         
  0.39500    0.30757275   0            0           0         
  0.40000    0.44169998   0            0           0         
  0.40500    0.63789088   0            0           0         
  0.41000    0.80189091   0            0           0         
  0.41500    1.0530636    0            0           0         
  0.42000    1.3711818    0            0           0         
  0.42500    1.7200727    0            0           0         
  0.43000    2.1689818    0            0           0         
  0.43500    2.9374728    0            0           0         
  0.44000    4.0332999    0            0           0         
  0.44500    5.3822088    0            0           0         
  0.45000    7.2011089    0            0           0         
  0.45500    9.3965731    0            0           0         
  0.46000    11.6152      0            0           0         
  0.46500    13.851118    0            0           0         
  0.47000    15.725727    0            0           0         
  0.47500    17.176863    0            0           0         
  0.48000    18.192429    0            0           0         
  0.48500    18.79961     0            0           0         
  0.49000    18.564428    0            0           0         
  0.49500    18.173517    0            0           0         
  0.50000    17.707165    0            0           0         
  0.50500    16.878063    0            0           0         
  0.51000    16.300346    0            0           0         
  0.51500    15.757182    0            0           0         
  0.52000    15.215955    0            0           0         
  0.52500    14.645118    0            0           0         
  0.53000    14.493209    0            0           0         
  0.53500    14.02459     0            0           0         
  0.54000    13.460245    0            0           0         
  0.54500    12.871572    0            0           0         
  0.55000    12.362118    0            0           0         
  0.55500    11.996636    0            0           0         
  0.56000    11.683727    0            0           0         
  0.56500    11.058745    0            0           0         
  0.57000    10.667064    0            0           0         
  0.57500    10.283745    0            0           0         
  0.58000    9.7708359    0            0           0         
  0.58500    9.1727457    0            0           0         
  0.59000    8.8246183    0            0           0         
  0.59500    8.4177904    0            0           0         
  0.60000    7.9617724    0            0           0         
  0.60500    7.6439815    0            0           0         
  0.61000    7.2257271    0            0           0         
  0.61500    6.9075456    0            0           0         
  0.62000    6.5496364    0            0           0         
  0.62500    6.126864     0            0           0         
  0.63000    5.7867093    0            0           0         
  0.63500    5.5655637    0            0           0         
  0.64000    5.2250185    0            0           0         
  0.64500    4.905664     0            0           0         
  0.65000    4.8170724    0            0           0         
  0.65500    4.6894269    0            0           0         
  0.66000    4.5382729    0            0           0         
  0.66500    4.5640273    0            0           0         
  0.67000    4.5398183    0            0           0         
  0.67500    4.5015273    0            0           0         
  0.68000    4.5882273    0            0           0         
  0.68500    4.5162911    0            0           0         
  0.69000    4.4739094    0            0           0         
  0.69500    4.4496636    0            0           0         
  0.70000    4.3515458    0            0           0         
  0.70500    4.2776637    0            0           0         
  0.71000    4.243609     0            0           0         
  0.71500    4.1617455    0            0           0         
  0.72000    4.115118     0            0           0         
  0.72500    4.0095181    0            0           0         
  0.73000    3.9648182    0            0           0         
  0.73500    3.8264818    0            0           0         
  0.74000    3.7924726    0            0           0         
  0.74500    3.8049545    0            0           0         
  0.75000    3.6784365    0            0           0         
  0.75500    3.6628909    0            0           0         
  0.76000    3.5436091    0            0           0         
  0.76500    3.4477       0            0           0         
  0.77000    3.4580002    0            0           0         
  0.77500    3.3795636    0            0           0         
  0.78000    3.3420911    0            0           0         
  0.78500    3.2545636    0            0           0         
  0.79000    3.2435908    0            0           0         
  0.79500    3.2110274    0            0           0         
  0.80000    3.1538365    0            0           0         
  0.80500    3.1590729    0            0           0         
  0.81000    3.1394274    0            0           0         
  0.81500    2.9958       0            0           0         
  0.82000    2.9826181    0            0           0         
  0.82500    2.9473181    0            0           0         
  0.83000    2.9045272    0            0           0         
  0.83500    2.877291     0            0           0         
  0.84000    2.8518636    0            0           0         
  0.84500    2.7720182    0            0           0         
  0.85000    2.747        0            0           0         
  0.85500    2.6879272    0            0           0         
  0.86000    2.6639819    0            0           0         
  0.86500    2.6386182    0            0           0         
  0.87000    2.5871363    0            0           0         
  0.87500    2.6034546    0            0           0         
  0.88000    2.6310728    0            0           0         
  0.88500    2.5367908    0            0           0         
  0.89000    2.5208364    0            0           0         
  0.89500    2.5398183    0            0           0         
  0.90000    2.4177909    0            0           0         
  0.90500    2.4473364    0            0           0         
  0.91000    2.3787999    0            0           0         
  0.91500    2.3625183    0            0           0         
  0.92000    2.3367546    0            0           0         
  0.92500    2.3216183    0            0           0         
  0.93000    2.2769272    0            0           0         
  0.93500    2.2413182    0            0           0         
  0.94000    2.3208182    0            0           0         
  0.94500    2.2651637    0            0           0         
  0.95000    2.220109     0            0           0         
  0.95500    2.2083182    0            0           0         
  0.96000    2.1685908    0            0           0         
  0.96500    2.1477273    0            0           0         
  0.97000    2.1139817    0            0           0         
  0.97500    2.0893636    0            0           0         
  0.98000    2.0822453    0            0           0         
  0.98500    2.0776999    0            0           0         
  0.99000    2.0807273    0            0           0         
  0.99500    2.0295272    0            0           0         
  1.00000    1.9723363    0            0           0         
  1.00500    2.0197001    0            0           0         
  1.01000    1.9462273    0            0           0         
  1.01500    1.9492455    0            0           0         
  1.02000    1.9174364    0            0           0         
  1.02500    1.9231182    0            0           0         
  1.03000    1.9053364    0            0           0         
  1.03500    1.8871545    0            0           0         
  1.04000    1.8920727    0            0           0         
  1.04500    1.8655273    0            0           0         
  1.05000    1.8284092    0            0           0         
  1.05500    1.8613454    0            0           0         
  1.06000    1.8216364    0            0           0         
  1.06500    1.8276637    0            0           0         
  1.07000    1.8227       0            0           0         
  1.07500    1.7761363    0            0           0         
  1.08000    1.8045273    0            0           0         
  1.08500    1.7499728    0            0           0         
  1.09000    1.7610182    0            0           0         
  1.09500    1.7852272    0            0           0         
  1.10000    1.7651637    0            0           0         
  1.10500    1.7348819    0            0           0         
  1.11000    1.7518636    0            0           0         
  1.11500    1.6951091    0            0           0         
  1.12000    1.6682091    0            0           0         
  1.12500    1.6720182    0            0           0         
  1.13000    1.6136363    0            0           0         
  1.13500    1.6473908    0            0           0         
  1.14000    1.5754091    0            0           0         
  1.14500    1.6666546    0            0           0         
  1.15000    1.7117727    0            0           0         
  1.15500    1.6386546    0            0           0         
  1.16000    1.6158909    0            0           0         
  1.16500    1.6548909    0            0           0         
  1.17000    1.6299273    0            0           0         
  1.17500    1.5961818    0            0           0         
  1.18000    1.6166999    0            0           0         
  1.18500    1.6227727    0            0           0         
  1.19000    1.6045728    0            0           0         
  1.19500    1.5648       0            0           0         
  1.20000    1.5492272    0            0           0         
  1.20500    1.5594546    0            0           0         
  1.21000    1.5783818    0            0           0         
  1.21500    1.5329546    0            0           0         
  1.22000    1.5284545    0            0           0         
  1.22500    1.5405       0            0           0         
  1.23000    1.5561091    0            0           0         
  1.23500    1.5352728    0            0           0         
  1.24000    1.5139999    0            0           0         
  1.24500    1.4844546    0            0           0         
  1.25000    1.5027001    0            0           0         
  1.25500    1.4784091    0            0           0         
  1.26000    1.4799364    0            0           0         
  1.26500    1.4398181    0            0           0         
  1.27000    1.499209     0            0           0         
  1.27500    1.4939728    0            0           0         
  1.28000    1.4817909    0            0           0         
  1.28500    1.4912909    0            0           0         
  1.29000    1.4795909    0            0           0         
  1.29500    1.4466364    0            0           0         
  1.30000    1.4844726    0            0           0         
  1.30500    1.4469364    0            0           0         
  1.31000    1.4163001    0            0           0         
  1.31500    1.4507272    0            0           0         
  1.32000    1.4238819    0            0           0         
  1.32500    1.4227272    0            0           0         
  1.33000    1.425391     0            0           0         
  1.33500    1.4576091    0            0           0         
  1.34000    1.4212546    0            0           0         
  1.34500    1.3973637    0            0           0         
  1.35000    1.4079273    0            0           0         
  1.35500    1.4095182    0            0           0         
  1.36000    1.4083182    0            0           0         
  1.36500    1.3848636    0            0           0         
  1.37000    1.4204545    0            0           0         
  1.37500    1.3537545    0            0           0         
  1.38000    1.3996091    0            0           0         
  1.38500    1.3734545    0            0           0         
  1.39000    1.3541363    0            0           0         
  1.39500    1.3840636    0            0           0         
  1.40000    1.3564727    0            0           0         
  1.40500    1.3935909    0            0           0         
  1.41000    1.3863363    0            0           0         
  1.41500    1.3712455    0            0           0         
  1.42000    1.3583363    0            0           0         
  1.42500    1.3367273    0            0           0         
  1.43000    1.398091     0            0           0         
  1.43500    1.3697       0            0           0         
  1.44000    1.3284364    0            0           0         
  1.44500    1.3234546    0            0           0         
  1.45000    1.3629092    0            0           0         
  1.45500    1.3689818    0            0           0         
  1.46000    1.3079728    0            0           0         
  1.46500    1.316709     0            0           0         
  1.47000    1.3340727    0            0           0         
  1.47500    1.3341364    0            0           0         
  1.48000    1.2833818    0            0           0         
  1.48500    1.3185728    0            0           0         
  1.49000    1.3386637    0            0           0         
  1.49500    1.2920272    0            0           0         
  1.50000    1.2890272    0            0           0         
  1.50500    1.3136182    0            0           0         
  1.51000    1.3204727    0            0           0         
  1.51500    1.272        0            0           0         
  1.52000    1.2936091    0            0           0         
  1.52500    1.3405182    0            0           0         
  1.53000    1.2617909    0            0           0         
  1.53500    1.3193363    0            0           0         
  1.54000    1.2908908    0            0           0         
  1.54500    1.2541636    0            0           0         
  1.55000    1.2863455    0            0           0         
  1.55500    1.3375273    0            0           0         
  1.56000    1.2507454    0            0           0         
  1.56500    1.2810909    0            0           0         
  1.57000    1.3162545    0            0           0         
  1.57500    1.2317909    0            0           0         
  1.58000    1.3041363    0            0           0         
  1.58500    1.2946818    0            0           0         
  1.59000    1.2720182    0            0           0         
  1.59500    1.2602546    0            0           0         
  1.60000    1.2704818    0            0           0         
  1.60500    1.2662545    0            0           0         
  1.61000    1.2496545    0            0           0         
  1.61500    1.2469819    0            0           0         
  1.62000    1.2602454    0            0           0         
  1.62500    1.2553364    0            0           0         
  1.63000    1.261409     0            0           0         
  1.63500    1.249209     0            0           0         
  1.64000    1.2533909    0            0           0         
  1.64500    1.2443455    0            0           0         
  1.65000    1.2341365    0            0           0         
  1.65500    1.2420636    0            0           0         
  1.66000    1.2613363    0            0           0         
  1.66500    1.2136182    0            0           0         
  1.67000    1.2026364    0            0           0         
  1.67500    1.2504091    0            0           0         
  1.68000    1.2106545    0            0           0         
  1.68500    1.1757545    0            0           0         
  1.69000    1.2461817    0            0           0         
  1.69500    1.2253636    0            0           0         
  1.70000    1.2564273    0            0           0         
  1.70500    1.2613819    0            0           0         
  1.71000    1.1928455    0            0           0         
  1.71500    1.2147546    0            0           0         
  1.72000    1.2026818    0            0           0         
  1.72500    1.2159545    0            0           0         
  1.73000    1.2170727    0            0           0         
  1.73500    1.1848909    0            0           0         
  1.74000    1.2071818    0            0           0         
  1.74500    1.2162546    0            0           0         
  1.75000    1.2015636    0            0           0         
  1.75500    1.1810635    0            0           0         
  1.76000    1.1901363    0            0           0         
  1.76500    1.1958001    0            0           0         
  1.77000    1.1765       0            0           0         
  1.77500    1.2185454    0            0           0         
  1.78000    1.211391     0            0           0         
  1.78500    1.2106091    0            0           0         
  1.79000    1.2124817    0            0           0         
  1.79500    1.1799364    0            0           0         
  1.80000    1.1935728    0            0           0         
  1.80500    1.1962454    0            0           0         
  1.81000    1.153        0            0           0         
  1.81500    1.2026364    0            0           0         
  1.82000    1.1803       0            0           0         
  1.82500    1.1693636    0            0           0         
  1.83000    1.1890637    0            0           0         
  1.83500    1.1564727    0            0           0         
  1.84000    1.1844728    0            0           0         
  1.84500    1.2132727    0            0           0         
  1.85000    1.1958818    0            0           0         
  1.85500    1.1795454    0            0           0         
  1.86000    1.1829363    0            0           0         
  1.86500    1.1973636    0            0           0         
  1.87000    1.1844819    0            0           0         
  1.87500    1.1689364    0            0           0         
  1.88000    1.2022545    0            0           0         
  1.88500    1.193609     0            0           0         
  1.89000    1.2003909    0            0           0         
  1.89500    1.1783818    0            0           0         
  1.90000    1.1659365    0            0           0         
  1.90500    1.1708363    0            0           0         
  1.91000    1.1909091    0            0           0         
  1.91500    1.2182273    0            0           0         
  1.92000    1.1651363    0            0           0         
  1.92500    1.1841182    0            0           0         
  1.93000    1.1504091    0            0           0         
  1.93500    1.1871636    0            0           0         
  1.94000    1.1636637    0            0           0         
  1.94500    1.1708       0            0           0         
  1.95000    1.1897454    0            0           0         
  1.95500    1.1363819    0            0           0         
  1.96000    1.1894273    0            0           0         
  1.96500    1.1458       0            0           0         
  1.97000    1.1677999    0            0           0         
  1.97500    1.1693455    0            0           0         
  1.98000    1.1469818    0            0           0         
  1.98500    1.1485181    0            0           0         
  1.99000    1.1624727    0            0           0         
  1.99500    1.1424364    0            0           0         
  2.00000    1.1537908    0            0           0         
  2.00500    1.1564364    0            0           0         
  2.01000    1.1413       0            0           0         
  2.01500    1.1666363    0            0           0         
  2.02000    1.1807091    0            0           0         
  2.02500    1.1738454    0            0           0         
  2.03000    1.1723909    0            0           0         
  2.03500    1.1897908    0            0           0         
  2.04000    1.1992272    0            0           0         
  2.04500    1.1595182    0            0           0         
  2.05000    1.1780727    0            0           0         
  2.05500    1.1280636    0            0           0         
  2.06000    1.1613455    0            0           0         
  2.06500    1.1829363    0            0           0         
  2.07000    1.1571636    0            0           0         
  2.07500    1.1818181    0            0           0         
  2.08000    1.1817909    0            0           0         
  2.08500    1.1636546    0            0           0         
  2.09000    1.1545908    0            0           0         
  2.09500    1.1462272    0            0           0         
  2.10000    1.1466182    0            0           0         
  2.10500    1.1726999    0            0           0         
  2.11000    1.1674273    0            0           0         
  2.11500    1.1662909    0            0           0         
  2.12000    1.1568       0            0           0         
  2.12500    1.1537727    0            0           0         
  2.13000    1.1696818    0            0           0         
  2.13500    1.1659273    0            0           0         
  2.14000    1.1897454    0            0           0         
  2.14500    1.1416364    0            0           0         
  2.15000    1.1386636    0            0           0         
  2.15500    1.1477728    0            0           0         
  2.16000    1.1595       0            0           0         
  2.16500    1.1814545    0            0           0         
  2.17000    1.1427728    0            0           0         
  2.17500    1.1632909    0            0           0         
  2.18000    1.1935637    0            0           0         
  2.18500    1.1549364    0            0           0         
  2.19000    1.1511363    0            0           0         
  2.19500    1.1734818    0            0           0         
  2.20000    1.1625       0            0           0         
  2.20500    1.1238455    0            0           0         
  2.21000    1.1519363    0            0           0         
  2.21500    1.2030455    0            0           0         
  2.22000    1.1177909    0            0           0         
  2.22500    1.1897908    0            0           0         
  2.23000    1.1450636    0            0           0         
  2.23500    1.1397545    0            0           0         
  2.24000    1.1958364    0            0           0         
  2.24500    1.1810454    0            0           0         
  2.25000    1.1458637    0            0           0         
  2.25500    1.1985273    0            0           0         
  2.26000    1.1700727    0            0           0         
  2.26500    1.1621364    0            0           0         
  2.27000    1.1598363    0            0           0         
  2.27500    1.1261363    0            0           0         
  2.28000    1.1367909    0            0           0         
  2.28500    1.1556818    0            0           0         
  2.29000    1.1621637    0            0           0         
  2.29500    1.1587273    0            0           0         
  2.30000    1.159109     0            0           0         
  2.30500    1.1746091    0            0           0         
  2.31000    1.1375272    0            0           0         
  2.31500    1.1723819    0            0           0         
  2.32000    1.1458364    0            0           0         
  2.32500    1.1435273    0            0           0         
  2.33000    1.1757454    0            0           0         
  2.33500    1.1492454    0            0           0         
  2.34000    1.1647455    0            0           0         
  2.34500    1.1810637    0            0           0         
  2.35000    1.1795454    0            0           0         
  2.35500    1.1908909    0            0           0         
  2.36000    1.1196818    0            0           0         
  2.36500    1.1329818    0            0           0         
  2.37000    1.1621363    0            0           0         
  2.37500    1.1230909    0            0           0         
  2.38000    1.186709     0            0           0         
  2.38500    1.1651182    0            0           0         
  2.39000    1.1416637    0            0           0         
  2.39500    1.1969727    0            0           0         
  2.40000    1.1568636    0            0           0         
  2.40500    1.1518636    0            0           0         
  2.41000    1.1428001    0            0           0         
  2.41500    1.1333818    0            0           0         
  2.42000    1.1572092    0            0           0         
  2.42500    1.1382909    0            0           0         
  2.43000    1.1318455    0            0           0         
  2.43500    1.1450909    0            0           0         
  2.44000    1.1620909    0            0           0         
  2.44500    1.1007727    0            0           0         
  2.45000    1.1829273    0            0           0         
  2.45500    1.1700454    0            0           0         
  2.46000    1.1208818    0            0           0         
  2.46500    1.1575637    0            0           0         
  2.47000    1.1397455    0            0           0         
  2.47500    1.1196636    0            0           0         
  2.48000    1.1776364    0            0           0         
  2.48500    1.1223181    0            0           0         
  2.49000    1.1314727    0            0           0         
  2.49500    1.133        0            0           0         
  2.50000    1.1348455    0            0           0         
  2.50500    1.1182274    0            0           0         
  2.51000    1.1322       0            0           0         
  2.51500    1.1412909    0            0           0         
  2.52000    1.1613636    0            0           0         
  2.52500    1.1488636    0            0           0         
  2.53000    1.1450636    0            0           0         
  2.53500    1.1742545    0            0           0         
  2.54000    1.1727272    0            0           0         
  2.54500    1.1503818    0            0           0         
  2.55000    1.1382728    0            0           0         
  2.55500    1.1568636    0            0           0         
  2.56000    1.1526545    0            0           0         
  2.56500    1.1798909    0            0           0         
  2.57000    1.1534545    0            0           0         
  2.57500    1.1367728    0            0           0         
  2.58000    1.1337       0            0           0         
  2.58500    1.1151181    0            0           0         
  2.59000    1.1322092    0            0           0         
  2.59500    1.1325909    0            0           0         
  2.60000    1.1307273    0            0           0         
  2.60500    1.1402       0            0           0         
  2.61000    1.1678455    0            0           0         
  2.61500    1.1325455    0            0           0         
  2.62000    1.1034091    0            0           0         
  2.62500    1.1174728    0            0           0         
  2.63000    1.0893818    0            0           0         
  2.63500    1.097        0            0           0         
  2.64000    1.0905637    0            0           0         
  2.64500    1.1402       0            0           0         
  2.65000    1.1291546    0            0           0         
  2.65500    1.1375273    0            0           0         
  2.66000    1.1393909    0            0           0         
  2.66500    1.1454728    0            0           0         
  2.67000    1.1253909    0            0           0         
  2.67500    1.1432091    0            0           0         
  2.68000    1.1466364    0            0           0         
  2.68500    1.1223363    0            0           0         
  2.69000    1.1098819    0            0           0         
  2.69500    1.1352273    0            0           0         
  2.70000    1.1071999    0            0           0         
  2.70500    1.1341182    0            0           0         
  2.71000    1.1382273    0            0           0         
  2.71500    1.1128818    0            0           0         
  2.72000    1.1462272    0            0           0         
  2.72500    1.1458818    0            0           0         
  2.73000    1.1272454    0            0           0         
  2.73500    1.1390455    0            0           0         
  2.74000    1.1159364    0            0           0         
  2.74500    1.1128454    0            0           0         
  2.75000    1.1390637    0            0           0         
  2.75500    1.1299727    0            0           0         
  2.76000    1.1064364    0            0           0         
  2.76500    1.1765455    0            0           0         
  2.77000    1.132609     0            0           0         
  2.77500    1.1325454    0            0           0         
  2.78000    1.1136546    0            0           0         
  2.78500    1.1496636    0            0           0         
  2.79000    1.1393819    0            0           0         
  2.79500    1.121209     0            0           0         
  2.80000    1.1686091    0            0           0         
  2.80500    1.1136364    0            0           0         
  2.81000    1.1257727    0            0           0         
  2.81500    1.1022545    0            0           0         
  2.82000    1.1484818    0            0           0         
  2.82500    1.1329364    0            0           0         
  2.83000    1.1341182    0            0           0         
  2.83500    1.1416818    0            0           0         
  2.84000    1.1333182    0            0           0         
  2.84500    1.1299273    0            0           0         
  2.85000    1.1439272    0            0           0         
  2.85500    1.1398182    0            0           0         
  2.86000    1.1367545    0            0           0         
  2.86500    1.1227092    0            0           0         
  2.87000    1.1416818    0            0           0         
  2.87500    1.1249819    0            0           0         
  2.88000    1.1480727    0            0           0         
  2.88500    1.1322455    0            0           0         
  2.89000    1.0962546    0            0           0         
  2.89500    1.0984727    0            0           0         
  2.90000    1.1420636    0            0           0         
  2.90500    1.1511818    0            0           0         
  2.91000    1.1030455    0            0           0         
  2.91500    1.1287726    0            0           0         
  2.92000    1.1110274    0            0           0         
  2.92500    1.1348819    0            0           0         
  2.93000    1.1174091    0            0           0         
  2.93500    1.1189728    0            0           0         
  2.94000    1.0935727    0            0           0         
  2.94500    1.1557       0            0           0         
  2.95000    1.1537545    0            0           0         
  2.95500    1.1314727    0            0           0         
  2.96000    1.1182091    0            0           0         
  2.96500    1.1405455    0            0           0         
  2.97000    1.1477001    0            0           0         
  2.97500    1.1211817    0            0           0         
  2.98000    1.1344727    0            0           0         
  2.98500    1.162109     0            0           0         
  2.99000    1.1412727    0            0           0         
  2.99500    1.124209     0            0           0         
  3.00000    1.1253637    0            0           0         
  3.00500    1.136        0            0           0         
  3.01000    1.1283909    0            0           0         
  3.01500    1.1355728    0            0           0         
  3.02000    1.1465908    0            0           0         
  3.02500    1.0727545    0            0           0         
  3.03000    1.1288182    0            0           0         
  3.03500    1.1326182    0            0           0         
  3.04000    1.1181636    0            0           0         
  3.04500    1.1420273    0            0           0         
  3.05000    1.1216183    0            0           0         
  3.05500    1.1454273    0            0           0         
  3.06000    1.1287545    0            0           0         
  3.06500    1.1182091    0            0           0         
  3.07000    1.1412727    0            0           0         
  3.07500    1.1185272    0            0           0         
  3.08000    1.1632273    0            0           0         
  3.08500    1.1757909    0            0           0         
  3.09000    1.1299546    0            0           0         
  3.09500    1.1435727    0            0           0         
  3.10000    1.1223181    0            0           0         
  3.10500    1.1352       0            0           0         
  3.11000    1.1375455    0            0           0         
  3.11500    1.1061091    0            0           0         
  3.12000    1.1068637    0            0           0         
  3.12500    1.1257727    0            0           0         
  3.13000    1.1598455    0            0           0         
  3.13500    1.1261364    0            0           0         
  3.14000    1.1341091    0            0           0         
  3.14500    1.1420636    0            0           0         
  3.15000    1.1121364    0            0           0         
  3.15500    1.1553364    0            0           0         
  3.16000    1.1242909    0            0           0         
  3.16500    1.1071637    0            0           0         
  3.17000    1.0992273    0            0           0         
  3.17500    1.1628636    0            0           0         
  3.18000    1.1087273    0            0           0         
  3.18500    1.1120908    0            0           0         
  3.19000    1.1696999    0            0           0         
  3.19500    1.1151545    0            0           0         
  3.20000    1.1056818    0            0           0         
  3.20500    1.1201183    0            0           0         
  3.21000    1.1393909    0            0           0         
  3.21500    1.1086818    0            0           0         
  3.22000    1.1022455    0            0           0         
  3.22500    1.1311091    0            0           0         
  3.23000    1.1257273    0            0           0         
  3.23500    1.1340727    0            0           0         
  3.24000    1.0981545    0            0           0         
  3.24500    1.1219363    0            0           0         
  3.25000    1.1299365    0            0           0         
  3.25500    1.1174728    0            0           0         
  3.26000    1.1174545    0            0           0         
  3.26500    1.1394273    0            0           0         
  3.27000    1.1185454    0            0           0         
  3.27500    1.1295272    0            0           0         
  3.28000    1.1745909    0            0           0         
  3.28500    1.1071818    0            0           0         
  3.29000    1.1299546    0            0           0         
  3.29500    1.1337454    0            0           0         
  3.30000    1.1185727    0            0           0         
  3.30500    1.1443455    0            0           0         
  3.31000    1.1246182    0            0           0         
  3.31500    1.1333363    0            0           0         
  3.32000    1.1136091    0            0           0         
  3.32500    1.1189272    0            0           0         
  3.33000    1.1234819    0            0           0         
  3.33500    1.1367909    0            0           0         
  3.34000    1.129909     0            0           0         
  3.34500    1.1261818    0            0           0         
  3.35000    1.1704273    0            0           0         
  3.35500    1.1023       0            0           0         
  3.36000    1.1189091    0            0           0         
  3.36500    1.1412909    0            0           0         
  3.37000    1.1299273    0            0           0         
  3.37500    1.0936091    0            0           0         
  3.38000    1.1485273    0            0           0         
  3.38500    1.1693455    0            0           0         
  3.39000    1.1370909    0            0           0         
  3.39500    1.1144091    0            0           0         
  3.40000    1.1147909    0            0           0         
  3.40500    1.1106091    0            0           0         
  3.41000    1.1132545    0            0           0         
  3.41500    1.1283909    0            0           0         
  3.42000    1.1245909    0            0           0         
  3.42500    1.140891     0            0           0         
  3.43000    1.1197273    0            0           0         
  3.43500    1.1329727    0            0           0         
  3.44000    1.1424545    0            0           0         
  3.44500    1.1363819    0            0           0         
  3.45000    1.1208637    0            0           0         
  3.45500    1.1325728    0            0           0         
  3.46000    1.1254272    0            0           0         
  3.46500    1.1098182    0            0           0         
  3.47000    1.1045909    0            0           0         
  3.47500    1.0954818    0            0           0         
  3.48000    1.0962       0            0           0         
  3.48500    1.1159545    0            0           0         
  3.49000    1.1045636    0            0           0         
  3.49500    1.1216364    0            0           0         
  3.50000    1.1367273    0            0           0         
  3.50500    1.1336819    0            0           0         
  3.51000    1.131409     0            0           0         
  3.51500    1.1064091    0            0           0         
  3.52000    1.1280272    0            0           0         
  3.52500    1.1041545    0            0           0         
  3.53000    1.1348363    0            0           0         
  3.53500    1.1458       0            0           0         
  3.54000    1.1037545    0            0           0         
  3.54500    1.1072273    0            0           0         
  3.55000    1.0829364    0            0           0         
  3.55500    1.1113364    0            0           0         
  3.56000    1.1254272    0            0           0         
  3.56500    1.0981545    0            0           0         
  3.57000    1.1272545    0            0           0         
  3.57500    1.1375182    0            0           0         
  3.58000    1.1193       0            0           0         
  3.58500    1.1273       0            0           0         
  3.59000    1.1185273    0            0           0         
  3.59500    1.1231182    0            0           0         
  3.60000    1.1027       0            0           0         
  3.60500    1.1534364    0            0           0         
  3.61000    1.1348819    0            0           0         
  3.61500    1.1102728    0            0           0         
  3.62000    1.1311091    0            0           0         
  3.62500    1.1087091    0            0           0         
  3.63000    1.1109545    0            0           0         
  3.63500    1.0893637    0            0           0         
  3.64000    1.0912546    0            0           0         
  3.64500    1.1204273    0            0           0         
  3.65000    1.1253818    0            0           0         
  3.65500    1.1132545    0            0           0         
  3.66000    1.0973363    0            0           0         
  3.66500    1.1242273    0            0           0         
  3.67000    1.1140182    0            0           0         
  3.67500    1.1075909    0            0           0         
  3.68000    1.1303       0            0           0         
  3.68500    1.1314727    0            0           0         
  3.69000    1.1064272    0            0           0         
  3.69500    1.0950454    0            0           0         
  3.70000    1.1094363    0            0           0         
  3.70500    1.1105908    0            0           0         
  3.71000    1.0965637    0            0           0         
  3.71500    1.0958455    0            0           0         
  3.72000    1.1204545    0            0           0         
  3.72500    1.1037909    0            0           0         
  3.73000    1.108        0            0           0         
  3.73500    1.0961818    0            0           0         
  3.74000    1.1268818    0            0           0         
  3.74500    1.1053454    0            0           0         
  3.75000    1.1291637    0            0           0         
  3.75500    1.1030455    0            0           0         
  3.76000    1.1189545    0            0           0         
  3.76500    1.1234546    0            0           0         
  3.77000    1.1382546    0            0           0         
  3.77500    1.1174545    0            0           0         
  3.78000    1.1204273    0            0           0         
  3.78500    1.1109545    0            0           0         
  3.79000    1.1231364    0            0           0         
  3.79500    1.1333182    0            0           0         
  3.80000    1.1166637    0            0           0         
  3.80500    1.1238363    0            0           0         
  3.81000    1.1212273    0            0           0         
  3.81500    1.0882728    0            0           0         
  3.82000    1.0932273    0            0           0         
  3.82500    1.1181545    0            0           0         
  3.83000    1.0973909    0            0           0         
  3.83500    1.1200727    0            0           0         
  3.84000    1.1140636    0            0           0         
  3.84500    1.1102728    0            0           0         
  3.85000    1.1333455    0            0           0         
  3.85500    1.1375455    0            0           0         
  3.86000    1.0715728    0            0           0         
  3.86500    1.1189818    0            0           0         
  3.87000    1.0958637    0            0           0         
  3.87500    1.1128637    0            0           0         
  3.88000    1.1197455    0            0           0         
  3.88500    1.1204545    0            0           0         
  3.89000    1.1132545    0            0           0         
  3.89500    1.1079726    0            0           0         
  3.90000    1.1325909    0            0           0         
  3.90500    1.1015273    0            0           0         
  3.91000    1.0950909    0            0           0         
  3.91500    1.1098636    0            0           0         
  3.92000    1.1215637    0            0           0         
  3.92500    1.0758001    0            0           0         
  3.93000    1.0863454    0            0           0         
  3.93500    1.1401545    0            0           0         
  3.94000    1.1291546    0            0           0         
  3.94500    1.1110274    0            0           0         
  3.95000    1.1386182    0            0           0         
  3.95500    1.1640272    0            0           0         
  3.96000    1.0901363    0            0           0         
  3.96500    1.0916364    0            0           0         
  3.97000    1.1011363    0            0           0         
  3.97500    1.1238636    0            0           0         
  3.98000    1.1238818    0            0           0         
  3.98500    1.1045728    0            0           0         
  3.99000    1.1208637    0            0           0         
  3.99500    1.1170728    0            0           0         
  4.00000    1.1079273    0            0           0         
  4.00500    1.1223818    0            0           0         
  4.01000    1.1424272    0            0           0         
  4.01500    1.1265273    0            0           0         
  4.02000    1.1023       0            0           0         
  4.02500    1.1360273    0            0           0         
  4.03000    1.1095001    0            0           0         
  4.03500    1.1155       0            0           0         
  4.04000    1.1394364    0            0           0         
  4.04500    1.1056637    0            0           0         
  4.05000    1.1109728    0            0           0         
  4.05500    1.1125455    0            0           0         
  4.06000    1.1235       0            0           0         
  4.06500    1.121209     0            0           0         
  4.07000    1.1238364    0            0           0         
  4.07500    1.0932       0            0           0         
  4.08000    1.0943364    0            0           0         
  4.08500    1.0939091    0            0           0         
  4.09000    1.0962273    0            0           0         
  4.09500    1.1344727    0            0           0         
  4.10000    1.1238636    0            0           0         
  4.10500    1.0995909    0            0           0         
  4.11000    1.1314273    0            0           0         
  4.11500    1.0856181    0            0           0         
  4.12000    1.0920727    0            0           0         
  4.12500    1.0901818    0            0           0         
  4.13000    1.0519272    0            0           0         
  4.13500    1.0882546    0            0           0         
  4.14000    1.068591     0            0           0         
  4.14500    1.1439545    0            0           0         
  4.15000    1.0973818    0            0           0         
  4.15500    1.1087455    0            0           0         
  4.16000    1.1431818    0            0           0         
  4.16500    1.0965728    0            0           0         
  4.17000    1.118909     0            0           0         
  4.17500    1.1416999    0            0           0         
  4.18000    1.0992272    0            0           0         
  4.18500    1.1413182    0            0           0         
  4.19000    1.1254272    0            0           0         
  4.19500    1.1227       0            0           0         
  4.20000    1.1322454    0            0           0         
  4.20500    1.1079273    0            0           0         
  4.21000    1.1197091    0            0           0         
  4.21500    1.0947454    0            0           0         
  4.22000    1.0931817    0            0           0         
  4.22500    1.1280454    0            0           0         
  4.23000    1.0863818    0            0           0         
  4.23500    1.1196636    0            0           0         
  4.24000    1.1030637    0            0           0         
  4.24500    1.1079364    0            0           0         
  4.25000    1.1060272    0            0           0         
  4.25500    1.1019363    0            0           0         
  4.26000    1.1034091    0            0           0         
  4.26500    1.1223637    0            0           0         
  4.27000    1.1064545    0            0           0         
  4.27500    1.0977454    0            0           0         
  4.28000    1.1227       0            0           0         
  4.28500    1.1140454    0            0           0         
  4.29000    1.0784545    0            0           0         
  4.29500    1.1026182    0            0           0         
  4.30000    1.1235273    0            0           0         
  4.30500    1.0787727    0            0           0         
  4.31000    1.0792       0            0           0         
  4.31500    1.0984819    0            0           0         
  4.32000    1.1045272    0            0           0         
  4.32500    1.0825908    0            0           0         
  4.33000    1.1201091    0            0           0         
  4.33500    1.1148182    0            0           0         
  4.34000    1.1170182    0            0           0         
  4.34500    1.1034364    0            0           0         
  4.35000    1.1185727    0            0           0         
  4.35500    1.1280181    0            0           0         
  4.36000    1.1098909    0            0           0         
  4.36500    1.1045636    0            0           0         
  4.37000    1.1375273    0            0           0         
  4.37500    1.1246182    0            0           0         
  4.38000    1.1277001    0            0           0         
  4.38500    1.1345       0            0           0         
  4.39000    1.1189545    0            0           0         
  4.39500    1.1307       0            0           0         
  4.40000    1.1246637    0            0           0         
  4.40500    1.153        0            0           0         
  4.41000    1.0969727    0            0           0         
  4.41500    1.1344727    0            0           0         
  4.42000    1.1458637    0            0           0         
  4.42500    1.0803       0            0           0         
  4.43000    1.137109     0            0           0         
  4.43500    1.1277001    0            0           0         
  4.44000    1.0954546    0            0           0         
  4.44500    1.129909     0            0           0         
  4.45000    1.1542       0            0           0         
  4.45500    1.1277       0            0           0         
  4.46000    1.1060455    0            0           0         
  4.46500    1.1367728    0            0           0         
  4.47000    1.1268636    0            0           0         
  4.47500    1.1404999    0            0           0         
  4.48000    1.1170636    0            0           0         
  4.48500    1.124209     0            0           0         
  4.49000    1.1359818    0            0           0         
  4.49500    1.1201091    0            0           0         
  4.50000    1.126109     0            0           0         
  4.50500    1.1257273    0            0           0         
  4.51000    1.0943182    0            0           0         
  4.51500    1.1220181    0            0           0         
  4.52000    1.0973818    0            0           0         
  4.52500    1.1276182    0            0           0         
  4.53000    1.1264818    0            0           0         
  4.53500    1.0867546    0            0           0         
  4.54000    1.1325909    0            0           0         
  4.54500    1.1367455    0            0           0         
  4.55000    1.0886091    0            0           0         
  4.55500    1.1303364    0            0           0         
  4.56000    1.1268909    0            0           0         
  4.56500    1.1322092    0            0           0         
  4.57000    1.1019363    0            0           0         
  4.57500    1.1216091    0            0           0         
  4.58000    1.1318001    0            0           0         
  4.58500    1.1227454    0            0           0         
  4.59000    1.1064272    0            0           0         
  4.59500    1.1360182    0            0           0         
  4.60000    1.133        0            0           0         
  4.60500    1.1197455    0            0           0         
  4.61000    1.1076182    0            0           0         
  4.61500    1.1250454    0            0           0         
  4.62000    1.0731182    0            0           0         
  4.62500    1.1465727    0            0           0         
  4.63000    1.1117545    0            0           0         
  4.63500    1.0977273    0            0           0         
  4.64000    1.1386092    0            0           0         
  4.64500    1.0988817    0            0           0         
  4.65000    1.1109999    0            0           0         
  4.65500    1.1094363    0            0           0         
  4.66000    1.1095182    0            0           0         
  4.66500    1.1162546    0            0           0         
  4.67000    1.0962       0            0           0         
  4.67500    1.0958       0            0           0         
  4.68000    1.1178364    0            0           0         
  4.68500    1.1117909    0            0           0         
  4.69000    1.1268817    0            0           0         
  4.69500    1.0810273    0            0           0         
  4.70000    1.1110182    0            0           0         
  4.70500    1.1273181    0            0           0         
  4.71000    1.1060909    0            0           0         
  4.71500    1.1030182    0            0           0         
  4.72000    1.1344818    0            0           0         
  4.72500    1.0708182    0            0           0         
  4.73000    1.1064546    0            0           0         
  4.73500    1.1227       0            0           0         
  4.74000    1.0833181    0            0           0         
  4.74500    1.1223909    0            0           0         
  4.75000    1.1018909    0            0           0         
  4.75500    1.1299363    0            0           0         
  4.76000    1.1257727    0            0           0         
  4.76500    1.1182274    0            0           0         
  4.77000    1.1087272    0            0           0         
  4.77500    1.1091363    0            0           0         
  4.78000    1.1034365    0            0           0         
  4.78500    1.107609     0            0           0         
  4.79000    1.1254274    0            0           0         
  4.79500    1.1272545    0            0           0         
  4.80000    1.1045728    0            0           0         
  4.80500    1.1098363    0            0           0         
  4.81000    1.1371181    0            0           0         
  4.81500    1.1109728    0            0           0         
  4.82000    1.1083455    0            0           0         
  4.82500    1.1314546    0            0           0         
  4.83000    1.1242727    0            0           0         
  4.83500    1.0867454    0            0           0         
  4.84000    1.0883       0            0           0         
  4.84500    1.0996182    0            0           0         
  4.85000    1.1000454    0            0           0         
  4.85500    1.0905727    0            0           0         
  4.86000    1.1094545    0            0           0         
  4.86500    1.1352454    0            0           0         
  4.87000    1.1007726    0            0           0         
  4.87500    1.0996091    0            0           0         
  4.88000    1.1465727    0            0           0         
  4.88500    1.1113818    0            0           0         
  4.89000    1.1098454    0            0           0         
  4.89500    1.1147454    0            0           0         
  4.90000    1.1174272    0            0           0         
  4.90500    1.0939364    0            0           0         
  4.91000    1.0742728    0            0           0         
  4.91500    1.0977       0            0           0         
  4.92000    1.0791364    0            0           0         
  4.92500    1.1083455    0            0           0         
  4.93000    1.1526637    0            0           0         
  4.93500    1.0988455    0            0           0         
  4.94000    1.1102545    0            0           0         
  4.94500    1.0920273    0            0           0         
  4.95000    1.0996091    0            0           0         
  4.95500    1.1090909    0            0           0         
  4.96000    1.1124817    0            0           0         
  4.96500    1.1268636    0            0           0         
  4.97000    1.1227728    0            0           0         
  4.97500    1.1197091    0            0           0         
  4.98000    1.1261545    0            0           0         
  4.98500    1.1049091    0            0           0         
  4.99000    1.1375455    0            0           0         
  4.99500    1.1254091    0            0           0         
  5.00000    1.0848908    0            0           0         
  5.00500    1.1257908    0            0           0         
  5.01000    1.0799364    0            0           0         
  5.01500    1.0640455    0            0           0         
  5.02000    1.0412545    0            0           0         
  5.02500    1.0985       0            0           0         
  5.03000    1.1333182    0            0           0         
  5.03500    1.1064819    0            0           0         
  5.04000    1.1060728    0            0           0         
  5.04500    1.1037726    0            0           0         
  5.05000    1.0829272    0            0           0         
  5.05500    1.0920727    0            0           0         
  5.06000    1.1382545    0            0           0         
  5.06500    1.1121364    0            0           0         
  5.07000    1.1018636    0            0           0         
  5.07500    1.1545727    0            0           0         
  5.08000    1.1389818    0            0           0         
  5.08500    1.1231091    0            0           0         
  5.09000    1.1120909    0            0           0         
  5.09500    1.1374818    0            0           0         
  5.10000    1.1052999    0            0           0         
  5.10500    1.1167091    0            0           0         
  5.11000    1.1159091    0            0           0         
  5.11500    1.1109999    0            0           0         
  5.12000    1.1060727    0            0           0         
  5.12500    1.1018909    0            0           0         
  5.13000    1.1079364    0            0           0         
  5.13500    1.1086818    0            0           0         
  5.14000    1.0996182    0            0           0         
  5.14500    1.1136181    0            0           0         
  5.15000    1.0966091    0            0           0         
  5.15500    1.1018909    0            0           0         
  5.16000    1.1250273    0            0           0         
  5.16500    1.1072454    0            0           0         
  5.17000    1.1          0            0           0         
  5.17500    1.1049727    0            0           0         
  5.18000    1.1090909    0            0           0         
  5.18500    1.1095001    0            0           0         
  5.19000    1.1462091    0            0           0         
  5.19500    1.1215636    0            0           0         
  5.20000    1.104591     0            0           0         
  5.20500    1.1219363    0            0           0         
  5.21000    1.1011819    0            0           0         
  5.21500    1.104591     0            0           0         
  5.22000    1.1110272    0            0           0         
  5.22500    1.1382545    0            0           0         
  5.23000    1.0826091    0            0           0         
  5.23500    1.0742545    0            0           0         
  5.24000    1.1087       0            0           0         
  5.24500    1.1086999    0            0           0         
  5.25000    1.0954818    0            0           0         
  5.25500    1.1192908    0            0           0         
  5.26000    1.0928       0            0           0         
  5.26500    1.1239091    0            0           0         
  5.27000    1.0863364    0            0           0         
  5.27500    1.1295727    0            0           0         
  5.28000    1.1394273    0            0           0         
  5.28500    1.0886545    0            0           0         
  5.29000    1.1007454    0            0           0         
  5.29500    1.0995909    0            0           0         
  5.30000    1.1125182    0            0           0         
  5.30500    1.094291     0            0           0         
  5.31000    1.1090909    0            0           0         
  5.31500    1.0802728    0            0           0         
  5.32000    1.0950454    0            0           0         
  5.32500    1.0954818    0            0           0         
  5.33000    1.1139818    0            0           0         
  5.33500    1.1219363    0            0           0         
  5.34000    1.0920454    0            0           0         
  5.34500    1.0810636    0            0           0         
  5.35000    1.1212091    0            0           0         
  5.35500    1.0886637    0            0           0         
  5.36000    1.0988817    0            0           0         
  5.36500    1.0863637    0            0           0         
  5.37000    1.0962       0            0           0         
  5.37500    1.1223818    0            0           0         
  5.38000    1.1211818    0            0           0         
  5.38500    1.1041818    0            0           0         
  5.39000    1.0973818    0            0           0         
  5.39500    1.1147546    0            0           0         
  5.40000    1.1109726    0            0           0         
  5.40500    1.1152       0            0           0         
  5.41000    1.1128818    0            0           0         
  5.41500    1.103        0            0           0         
  5.42000    1.1125273    0            0           0         
  5.42500    1.1219363    0            0           0         
  5.43000    1.0799364    0            0           0         
  5.43500    1.1408818    0            0           0         
  5.44000    1.1242273    0            0           0         
  5.44500    1.1253909    0            0           0         
  5.45000    1.1007909    0            0           0         
  5.45500    1.1159364    0            0           0         
  5.46000    1.1060728    0            0           0         
  5.46500    1.0806818    0            0           0         
  5.47000    1.1314273    0            0           0         
  5.47500    1.0784273    0            0           0         
  5.48000    1.1027       0            0           0         
  5.48500    1.1083819    0            0           0         
  5.49000    1.0707999    0            0           0         
  5.49500    1.0935454    0            0           0         
  5.50000    1.1023182    0            0           0         
  5.50500    1.0533909    0            0           0         
  5.51000    1.0875273    0            0           0         
  5.51500    1.1200635    0            0           0         
  5.52000    1.0830001    0            0           0         
  5.52500    1.0958818    0            0           0         
  5.53000    1.1280727    0            0           0         
  5.53500    1.1060727    0            0           0         
  5.54000    1.0992454    0            0           0         
  5.54500    1.1030728    0            0           0         
  5.55000    1.0992546    0            0           0         
  5.55500    1.1155       0            0           0         
  5.56000    1.0871364    0            0           0         
  5.56500    1.0909545    0            0           0         
  5.57000    1.0890455    0            0           0         
  5.57500    1.0924273    0            0           0         
  5.58000    1.1167001    0            0           0         
  5.58500    1.1147909    0            0           0         
  5.59000    1.0783819    0            0           0         
  5.59500    1.1136546    0            0           0         
  5.60000    1.1109818    0            0           0         
  5.60500    1.1022455    0            0           0         
  5.61000    1.1158818    0            0           0         
  5.61500    1.0935273    0            0           0         
  5.62000    1.0598818    0            0           0         
  5.62500    1.0833818    0            0           0         
  5.63000    1.0932       0            0           0         
  5.63500    1.0571818    0            0           0         
  5.64000    1.0261818    0            0           0         
  5.64500    1.1481091    0            0           0         
  5.65000    1.1151363    0            0           0         
  5.65500    1.1072091    0            0           0         
  5.66000    1.1272908    0            0           0         
  5.66500    1.1132545    0            0           0         
  5.67000    1.1079818    0            0           0         
  5.67500    1.1166637    0            0           0         
  5.68000    1.0951182    0            0           0         
  5.68500    1.1193       0            0           0         
  5.69000    1.1125       0            0           0         
  5.69500    1.0981545    0            0           0         
  5.70000    1.1140455    0            0           0         
  5.70500    1.0829726    0            0           0         
  5.71000    1.114391     0            0           0         
  5.71500    1.1265637    0            0           0         
  5.72000    1.1026546    0            0           0         
  5.72500    1.1136091    0            0           0         
  5.73000    1.0985       0            0           0         
  5.73500    1.1170273    0            0           0         
  5.74000    1.1427727    0            0           0         
  5.74500    1.0912908    0            0           0         
  5.75000    1.1238909    0            0           0         
  5.75500    1.1193364    0            0           0         
  5.76000    1.0818363    0            0           0         
  5.76500    1.0788001    0            0           0         
  5.77000    1.0954819    0            0           0         
  5.77500    1.1023182    0            0           0         
  5.78000    1.1125       0            0           0         
  5.78500    1.0822455    0            0           0         
  5.79000    1.0981364    0            0           0         
  5.79500    1.1041818    0            0           0         
  5.80000    1.1109545    0            0           0         
  5.80500    1.0795182    0            0           0         
  5.81000    1.1231545    0            0           0         
  5.81500    1.0803363    0            0           0         
  5.82000    1.0988818    0            0           0         
  5.82500    1.1030728    0            0           0         
  5.83000    1.0826182    0            0           0         
  5.83500    1.1019363    0            0           0         
  5.84000    1.1023       0            0           0         
  5.84500    1.0863364    0            0           0         
  5.85000    1.1102545    0            0           0         
  5.85500    1.1292       0            0           0         
  5.86000    1.0958363    0            0           0         
  5.86500    1.1007545    0            0           0         
  5.87000    1.1060636    0            0           0         
  5.87500    1.1132909    0            0           0         
  5.88000    1.0996546    0            0           0         
  5.88500    1.1261182    0            0           0         
  5.89000    1.1125455    0            0           0         
  5.89500    1.0859727    0            0           0         
  5.90000    1.1110182    0            0           0         
  5.90500    1.1208181    0            0           0         
  5.91000    1.0776637    0            0           0         
  5.91500    1.1030272    0            0           0         
  5.92000    1.1379273    0            0           0         
  5.92500    1.1022545    0            0           0         
  5.93000    1.0969363    0            0           0         
  5.93500    1.1227454    0            0           0         
  5.94000    1.1443363    0            0           0         
  5.94500    1.1117455    0            0           0         
  5.95000    1.0980909    0            0           0         
  5.95500    1.1106091    0            0           0         
  5.96000    1.1227       0            0           0         
  5.96500    1.1090636    0            0           0         
  5.97000    1.0951091    0            0           0         
  5.97500    1.1450636    0            0           0         
  5.98000    1.1295273    0            0           0         
  5.98500    1.129209     0            0           0         
  5.99000    1.0852545    0            0           0         
  5.99500    1.1192909    0            0           0         
  6.00000    1.0882909    0            0           0         
  6.00500    1.100791     0            0           0         
  6.01000    1.1015272    0            0           0         
  6.01500    1.1011546    0            0           0         
  6.02000    1.1299363    0            0           0         
  6.02500    1.1227454    0            0           0         
  6.03000    1.0905273    0            0           0         
  6.03500    1.1018636    0            0           0         
  6.04000    1.1045636    0            0           0         
  6.04500    1.0829364    0            0           0         
  6.05000    1.1223909    0            0           0         
  6.05500    1.1371546    0            0           0         
  6.06000    1.1235182    0            0           0         
  6.06500    1.1321818    0            0           0         
  6.07000    1.0931545    0            0           0         
  6.07500    1.0947       0            0           0         
  6.08000    1.1363636    0            0           0         
  6.08500    1.0992546    0            0           0         
  6.09000    1.1185454    0            0           0         
  6.09500    1.0920635    0            0           0         
  6.10000    1.086391     0            0           0         
  6.10500    1.1340909    0            0           0         
  6.11000    1.1132728    0            0           0         
  6.11500    1.0962       0            0           0         
  6.12000    1.0829818    0            0           0         
  6.12500    1.0855727    0            0           0         
  6.13000    1.0939546    0            0           0         
  6.13500    1.1117272    0            0           0         
  6.14000    1.1147546    0            0           0         
  6.14500    1.0988455    0            0           0         
  6.15000    1.0935637    0            0           0         
  6.15500    1.1242727    0            0           0         
  6.16000    1.1178       0            0           0         
  6.16500    1.1337546    0            0           0         
  6.17000    1.1223181    0            0           0         
  6.17500    1.1090909    0            0           0         
  6.18000    1.1071635    0            0           0         
  6.18500    1.1022455    0            0           0         
  6.19000    1.1045636    0            0           0         
  6.19500    1.1014818    0            0           0         
  6.20000    1.0795636    0            0           0         
  6.20500    1.1102091    0            0           0         
  6.21000    1.1291546    0            0           0         
  6.21500    1.0739092    0            0           0         
  6.22000    1.0708818    0            0           0         
  6.22500    1.109109     0            0           0         
  6.23000    1.0965636    0            0           0         
  6.23500    1.0689546    0            0           0         
  6.24000    1.1159273    0            0           0         
  6.24500    1.126109     0            0           0         
  6.25000    1.0924273    0            0           0         
  6.25500    1.0814818    0            0           0         
  6.26000    1.1083636    0            0           0         
  6.26500    1.1071637    0            0           0         
  6.27000    1.1337273    0            0           0         
  6.27500    1.1261091    0            0           0         
  6.28000    1.1211818    0            0           0         
  6.28500    1.1235273    0            0           0         
  6.29000    1.1341182    0            0           0         
  6.29500    1.1132454    0            0           0         
  6.30000    1.0719546    0            0           0         
  6.30500    1.0852273    0            0           0         
  6.31000    1.0942909    0            0           0         
  6.31500    1.0890455    0            0           0         
  6.32000    1.1075909    0            0           0         
  6.32500    1.1136181    0            0           0         
  6.33000    1.1458818    0            0           0         
  6.33500    1.1147909    0            0           0         
  6.34000    1.0784545    0            0           0         
  6.34500    1.1189818    0            0           0         
  6.35000    1.0818636    0            0           0         
  6.35500    1.0810909    0            0           0         
  6.36000    1.1038364    0            0           0         
  6.36500    1.0943       0            0           0         
  6.37000    1.1068       0            0           0         
  6.37500    1.1109545    0            0           0         
  6.38000    1.0829728    0            0           0         
  6.38500    1.0848454    0            0           0         
  6.39000    1.1026545    0            0           0         
  6.39500    1.0829728    0            0           0         
  6.40000    1.0969818    0            0           0         
  6.40500    1.1106091    0            0           0         
  6.41000    1.1034364    0            0           0         
  6.41500    1.1234727    0            0           0         
  6.42000    1.0890455    0            0           0         
  6.42500    1.1136364    0            0           0         
  6.43000    1.1344819    0            0           0         
  6.43500    1.0969545    0            0           0         
  6.44000    1.0924364    0            0           0         
  6.44500    1.1352727    0            0           0         
  6.45000    1.1265273    0            0           0         
  6.45500    1.1367272    0            0           0         
  6.46000    1.1204818    0            0           0         
  6.46500    1.1144091    0            0           0         
  6.47000    1.1325454    0            0           0         
  6.47500    1.0973818    0            0           0         
  6.48000    1.0720181    0            0           0         
  6.48500    1.1152       0            0           0         
  6.49000    1.1061091    0            0           0         
  6.49500    1.0973636    0            0           0         
  6.50000    1.0920635    0            0           0         
  6.50500    1.1212455    0            0           0         
  6.51000    1.0962454    0            0           0         
  6.51500    1.1125455    0            0           0         
  6.52000    1.1117909    0            0           0         
  6.52500    1.1098818    0            0           0         
  6.53000    1.0598637    0            0           0         
  6.53500    1.1204818    0            0           0         
  6.54000    1.1174545    0            0           0         
  6.54500    1.0648183    0            0           0         
  6.55000    1.0825455    0            0           0         
  6.55500    1.0988909    0            0           0         
  6.56000    1.0977091    0            0           0         
  6.56500    1.122        0            0           0         
  6.57000    1.1110272    0            0           0         
  6.57500    1.1117272    0            0           0         
  6.58000    1.0954363    0            0           0         
  6.58500    1.1041546    0            0           0         
  6.59000    1.1007727    0            0           0         
  6.59500    1.1052999    0            0           0         
  6.60000    1.1038363    0            0           0         
  6.60500    1.1295727    0            0           0         
  6.61000    1.1049546    0            0           0         
  6.61500    1.0901364    0            0           0         
  6.62000    1.1428454    0            0           0         
  6.62500    1.1022999    0            0           0         
  6.63000    1.1276363    0            0           0         
  6.63500    1.1037999    0            0           0         
  6.64000    1.0855908    0            0           0         
  6.64500    1.0848818    0            0           0         
  6.65000    1.0859818    0            0           0         
  6.65500    1.0867454    0            0           0         
  6.66000    1.0973818    0            0           0         
  6.66500    1.0840727    0            0           0         
  6.67000    1.1037909    0            0           0         
  6.67500    1.092409     0            0           0         
  6.68000    1.0799364    0            0           0         
  6.68500    1.0962       0            0           0         
  6.69000    1.109109     0            0           0         
  6.69500    1.1045728    0            0           0         
  6.70000    1.1359727    0            0           0         
  6.70500    1.0981545    0            0           0         
  6.71000    1.1189545    0            0           0         
  6.71500    1.0947455    0            0           0         
  6.72000    1.1109726    0            0           0         
  6.72500    1.0780728    0            0           0         
  6.73000    1.0799546    0            0           0         
  6.73500    1.1011819    0            0           0         
  6.74000    1.1185273    0            0           0         
  6.74500    1.1015455    0            0           0         
  6.75000    1.0950454    0            0           0         
  6.75500    1.1106181    0            0           0         
  6.76000    1.1166636    0            0           0         
  6.76500    1.1033908    0            0           0         
  6.77000    1.0898       0            0           0         
  6.77500    1.1105908    0            0           0         
  6.78000    1.1125274    0            0           0         
  6.78500    1.075        0            0           0         
  6.79000    1.1008       0            0           0         
  6.79500    1.1125001    0            0           0         
  6.80000    1.1166637    0            0           0         
  6.80500    1.1197455    0            0           0         
  6.81000    1.0837274    0            0           0         
  6.81500    1.0829728    0            0           0         
  6.82000    1.0875       0            0           0         
  6.82500    1.0678182    0            0           0         
  6.83000    1.100409     0            0           0         
  6.83500    1.0973818    0            0           0         
  6.84000    1.0806545    0            0           0         
  6.84500    1.1155       0            0           0         
  6.85000    1.1117091    0            0           0         
  6.85500    1.0909545    0            0           0         
  6.86000    1.0886545    0            0           0         
  6.86500    1.074609     0            0           0         
  6.87000    1.1469364    0            0           0         
  6.87500    1.0750273    0            0           0         
  6.88000    1.0825636    0            0           0         
  6.88500    1.1250182    0            0           0         
  6.89000    1.0742909    0            0           0         
  6.89500    1.0924546    0            0           0         
  6.90000    1.0871091    0            0           0         
  6.90500    1.0753455    0            0           0         
  6.91000    1.0882273    0            0           0         
  6.91500    1.1038001    0            0           0         
  6.92000    1.0966364    0            0           0         
  6.92500    1.1207999    0            0           0         
  6.93000    1.0852091    0            0           0         
  6.93500    1.1011363    0            0           0         
  6.94000    1.1019092    0            0           0         
  6.94500    1.1136637    0            0           0         
  6.95000    1.1167091    0            0           0         
  6.95500    1.1242727    0            0           0         
  6.96000    1.1034546    0            0           0         
  6.96500    1.1155728    0            0           0         
  6.97000    1.0829545    0            0           0         
  6.97500    1.1019273    0            0           0         
  6.98000    1.1216182    0            0           0         
  6.98500    1.0939363    0            0           0         
  6.99000    1.1257273    0            0           0         
  6.99500    1.0905       0            0           0         
  7.00000    1.0833635    1.0850061    1.08499435  0.92305   
  7.00500    1.0864091    1.0850296    1.08501781  0.92046   
  7.01000    1.0943364    1.08505933   1.08504748  0.9138    
  7.01500    1.0936091    1.0850952    1.0850833   0.9144    
  7.02000    1.0806999    1.08513716   1.0851252   0.92533   
  7.02500    1.1117909    1.08518512   1.08517312  0.89945   
  7.03000    1.104591     1.08523903   1.08522697  0.90531   
  7.03500    1.0902001    1.08529881   1.0852867   0.91726   
  7.04000    1.0833454    1.08536441   1.08535224  0.92307   
  7.04500    1.0988363    1.08543574   1.08542352  0.91005   
  7.05000    1.0473181    1.08551275   1.08550048  0.95482   
  7.05500    1.0973909    1.08559536   1.08558303  0.91125   
  7.06000    1.0909364    1.08568352   1.08567113  0.91664   
  7.06500    1.1068       1.08577716   1.08576472  0.90351   
  7.07000    1.1215909    1.08587621   1.08586371  0.89159   
  7.07500    1.0852455    1.08598059   1.08596803  0.92145   
  7.08000    1.0867454    1.08609027   1.08607766  0.92018   
  7.08500    1.1011363    1.08620516   1.08619249  0.90815   
  7.09000    1.0923909    1.08632522   1.08631249  0.91542   
  7.09500    1.0897454    1.08645035   1.08643757  0.91765   
  7.10000    1.0643818    1.08658053   1.08656769  0.93951   
  7.10500    1.1018909    1.08671567   1.08670277  0.90753   
  7.11000    1.0817909    1.08685573   1.08684276  0.92439   
  7.11500    1.0841364    1.08700061   1.08698759  0.92239   
  7.12000    1.0814545    1.0871503    1.08713721  0.92468   
  7.12500    1.0534091    1.0873047    1.08729156  0.9493    
  7.13000    1.0686091    1.08746378   1.08745057  0.9358    
  7.13500    1.0488636    1.08762745   1.08761419  0.95341   
  7.14000    1.0613909    1.08779566   1.08778233  0.94216   
  7.14500    1.1417       1.08796837   1.08795498  0.87589   
  7.15000    1.0757728    1.08814551   1.08813205  0.92956   
  7.15500    1.0916364    1.08832702   1.0883135   0.91606   
  7.16000    1.1162727    1.08851282   1.08849923  0.89584   
  7.16500    1.0814728    1.0887029    1.08868925  0.92466   
  7.17000    1.091709     1.08889717   1.08888346  0.916     
  7.17500    1.1120909    1.08909559   1.08908181  0.89921   
  7.18000    1.1216364    1.08929807   1.08928422  0.89155   
  7.18500    1.1363636    1.0895046    1.08949069  0.88      
  7.19000    1.1015272    1.08971511   1.08970113  0.90783   
  7.19500    1.1068363    1.08992953   1.08991549  0.90348   
  7.20000    1.1018636    1.0901478    1.09013369  0.90755   
  7.20500    1.0928454    1.09036991   1.09035573  0.91504   
  7.21000    1.1007546    1.09059576   1.09058152  0.90847   
  7.21500    1.0867455    1.09082533   1.09081101  0.92018   
  7.22000    1.0981182    1.09105852   1.09104413  0.91065   
  7.22500    1.1007999    1.09129533   1.09128087  0.90843   
  7.23000    1.1090727    1.09153569   1.09152116  0.90165   
  7.23500    1.1037545    1.09177954   1.09176494  0.906     
  7.24000    1.1072091    1.09202681   1.09201213  0.90317   
  7.24500    1.0833364    1.09227749   1.09226274  0.92307   
  7.25000    1.1060636    1.09253151   1.09251669  0.90411   
  7.25500    1.0890273    1.09278882   1.09277392  0.91825   
  7.26000    1.0920181    1.09304937   1.0930344   0.91574   
  7.26500    1.1556545    1.09331308   1.09329804  0.86531   
  7.27000    1.1125273    1.09357996   1.09356484  0.89885   
  7.27500    1.094709     1.09384992   1.09383473  0.91348   
  7.28000    1.0932       1.09412293   1.09410765  0.91475   
  7.28500    1.1037999    1.0943989    1.09438355  0.90596   
  7.29000    1.0825727    1.09467785   1.09466242  0.92373   
  7.29500    1.0935909    1.09495968   1.09494418  0.91442   
  7.30000    1.1132272    1.09524437   1.09522879  0.89829   
  7.30500    1.092409     1.09553183   1.09551617  0.91541   
  7.31000    1.1227727    1.09582208   1.09580633  0.89065   
  7.31500    1.0932273    1.09611504   1.09609921  0.91472   
  7.32000    1.0969819    1.09641066   1.09639475  0.91159   
  7.32500    1.1428181    1.09670886   1.09669287  0.87503   
  7.33000    1.1167091    1.09700967   1.09699359  0.89549   
  7.33500    1.1367909    1.097313     1.09729684  0.87967   
  7.34000    1.094709     1.09761882   1.09760257  0.91348   
  7.34500    1.1068363    1.09792703   1.09791071  0.90348   
  7.35000    1.1098182    1.09823768   1.09822126  0.90105   
  7.35500    1.0992454    1.09855067   1.09853417  0.90971   
  7.36000    1.0931545    1.09886596   1.09884938  0.91478   
  7.36500    1.1023182    1.0991835    1.09916682  0.90718   
  7.37000    1.0943182    1.09950328   1.09948651  0.91381   
  7.37500    1.1239091    1.09982523   1.09980838  0.88975   
  7.38000    1.1231183    1.10014932   1.10013237  0.89038   
  7.38500    1.1106546    1.1004755    1.10045847  0.90037   
  7.39000    1.1617091    1.10080371   1.10078658  0.8608    
  7.39500    1.1193455    1.10113395   1.10111673  0.89338   
  7.40000    1.1049091    1.10146616   1.10144885  0.90505   
  7.40500    1.1659546    1.1018003    1.10178289  0.85767   
  7.41000    1.0916545    1.1021363    1.10211879  0.91604   
  7.41500    1.1011636    1.10247418   1.10245658  0.90813   
  7.42000    1.1288182    1.10281386   1.10279616  0.88588   
  7.42500    1.1          1.10315531   1.10313751  0.90909   
  7.43000    1.1212455    1.10349846   1.10348056  0.89187   
  7.43500    1.1379091    1.10384332   1.10382533  0.8788    
  7.44000    1.0947092    1.10418985   1.10417176  0.91348   
  7.44500    1.0995909    1.10453799   1.10451979  0.90943   
  7.45000    1.1428455    1.10488766   1.10486937  0.87501   
  7.45500    1.1121091    1.10523891   1.10522051  0.89919   
  7.46000    1.0988909    1.10559166   1.10557315  0.91001   
  7.46500    1.1321636    1.10594587   1.10592727  0.88326   
  7.47000    1.1087       1.10630147   1.10628276  0.90196   
  7.47500    1.1128635    1.1066585    1.10663968  0.89858   
  7.48000    1.1363636    1.10701688   1.10699795  0.88      
  7.48500    1.0875       1.10737658   1.10735754  0.91954   
  7.49000    1.1401545    1.10773753   1.10771838  0.87707   
  7.49500    1.1197       1.10809975   1.10808049  0.8931    
  7.50000    1.0833181    1.10846319   1.10844382  0.92309   
  7.50500    1.0943363    1.1088278    1.10880832  0.9138    
  7.51000    1.1128454    1.10919355   1.10917396  0.8986    
  7.51500    1.0662726    1.10956038   1.10954067  0.93785   
  7.52000    1.0700909    1.10992831   1.10990849  0.9345    
  7.52500    1.1428454    1.11029729   1.11027735  0.87501   
  7.53000    1.0515455    1.11066726   1.11064721  0.95098   
  7.53500    1.0859818    1.11103818   1.111018    0.92083   
  7.54000    1.1117454    1.11141008   1.11138978  0.89949   
  7.54500    1.0992727    1.11178287   1.11176246  0.90969   
  7.55000    1.0893909    1.11215654   1.112136    0.91794   
  7.55500    1.1193454    1.11253102   1.11251036  0.89338   
  7.56000    1.1041818    1.11290634   1.11288556  0.90565   
  7.56500    1.0814272    1.11328246   1.11326154  0.9247    
  7.57000    1.1170909    1.11365931   1.11363827  0.89518   
  7.57500    1.0969363    1.11403683   1.11401567  0.91163   
  7.58000    1.1147455    1.11441508   1.11439379  0.89707   
  7.58500    1.1227092    1.11479399   1.11477256  0.8907    
  7.59000    1.1238636    1.11517353   1.11515197  0.88979   
  7.59500    1.1193       1.11555361   1.11553192  0.89342   
  7.60000    1.1019273    1.1159343    1.11591247  0.9075    
  7.60500    1.1102728    1.11631552   1.11629356  0.90068   
  7.61000    1.1223818    1.11669725   1.11667515  0.89096   
  7.61500    1.1230727    1.11707942   1.11705719  0.89041   
  7.62000    1.0802909    1.11746207   1.1174397   0.92568   
  7.62500    1.1367728    1.11784514   1.11782262  0.87968   
  7.63000    1.1318182    1.1182286    1.11820594  0.88353   
  7.63500    1.0822091    1.11861242   1.11858962  0.92404   
  7.64000    1.0954363    1.11899655   1.11897359  0.91288   
  7.64500    1.0750273    1.11938101   1.11935791  0.93021   
  7.65000    1.1185454    1.11976575   1.1197425   0.89402   
  7.65500    1.0981363    1.12015074   1.12012734  0.91063   
  7.66000    1.1098818    1.12053592   1.12051237  0.901     
  7.66500    1.1269273    1.12092134   1.12089763  0.88737   
  7.67000    1.0667       1.12130692   1.12128307  0.93747   
  7.67500    1.1268909    1.12169265   1.12166864  0.8874    
  7.68000    1.1075636    1.12207846   1.12205429  0.90288   
  7.68500    1.0936091    1.1224644    1.12244007  0.9144    
  7.69000    1.1261182    1.12285042   1.12282593  0.88801   
  7.69500    1.1102728    1.12323647   1.12321182  0.90068   
  7.70000    1.0992091    1.1236225    1.12359768  0.90975   
  7.70500    1.1322273    1.12400856   1.12398358  0.88321   
  7.71000    1.1140273    1.12439459   1.12436944  0.89764   
  7.71500    1.0962546    1.12478057   1.12475525  0.9122    
  7.72000    1.0984819    1.12516642   1.12514093  0.91035   
  7.72500    1.1321819    1.12555221   1.12552654  0.88325   
  7.73000    1.1306636    1.12593786   1.12591202  0.88444   
  7.73500    1.1273181    1.12632337   1.12629735  0.88706   
  7.74000    1.1466364    1.12670866   1.12668246  0.87212   
  7.74500    1.1060909    1.12709379   1.12706741  0.90408   
  7.75000    1.0973909    1.1274787    1.12745213  0.91125   
  7.75500    1.1162546    1.12786336   1.12783661  0.89585   
  7.76000    1.1121364    1.12824775   1.12822081  0.89917   
  7.76500    1.1170273    1.12863182   1.1286047   0.89523   
  7.77000    1.1371182    1.12901561   1.1289883   0.87942   
  7.77500    1.1250273    1.12939907   1.12937156  0.88887   
  7.78000    1.1409364    1.12978217   1.12975447  0.87647   
  7.78500    1.1348636    1.13016486   1.13013696  0.88116   
  7.79000    1.1166636    1.13054719   1.13051909  0.89552   
  7.79500    1.0980728    1.1309291    1.13090079  0.91069   
  7.80000    1.1219363    1.13131057   1.13128206  0.89132   
  7.80500    1.1370909    1.13169154   1.13166282  0.87944   
  7.81000    1.1265454    1.13207206   1.13204313  0.88767   
  7.81500    1.1136181    1.13245209   1.13242295  0.89797   
  7.82000    1.1208181    1.13283159   1.13280224  0.89221   
  7.82500    1.1496091    1.13321051   1.13318094  0.86986   
  7.83000    1.1181636    1.13358891   1.13355912  0.89432   
  7.83500    1.1038001    1.13396673   1.13393672  0.90596   
  7.84000    1.1208456    1.13434395   1.13431372  0.89218   
  7.84500    1.1117545    1.13472051   1.13469005  0.89948   
  7.85000    1.1144273    1.13509647   1.13506578  0.89732   
  7.85500    1.1257454    1.13547177   1.13544085  0.8883    
  7.86000    1.0923909    1.1358464    1.13581524  0.91542   
  7.86500    1.0901818    1.1362203    1.1361889   0.91728   
  7.87000    1.1548909    1.13659353   1.13656188  0.86588   
  7.87500    1.0708818    1.13696602   1.13693413  0.93381   
  7.88000    1.1215727    1.13733776   1.13730563  0.89161   
  7.88500    1.1329819    1.13770874   1.13767635  0.88263   
  7.89000    1.1295455    1.1380789    1.13804627  0.88531   
  7.89500    1.1166818    1.1384483    1.13841541  0.89551   
  7.90000    1.1178       1.13881688   1.13878372  0.89461   
  7.90500    1.1204545    1.13918462   1.1391512   0.89249   
  7.91000    1.1431637    1.13955148   1.13951779  0.87477   
  7.91500    1.1288       1.13991751   1.13988356  0.8859    
  7.92000    1.1208818    1.14028265   1.14024843  0.89215   
  7.92500    1.1715909    1.14064689   1.14061239  0.85354   
  7.93000    1.1519091    1.14101018   1.1409754   0.86812   
  7.93500    1.1216364    1.14137258   1.14133751  0.89155   
  7.94000    1.1291546    1.14173403   1.14169868  0.88562   
  7.94500    1.1182274    1.14209452   1.14205887  0.89427   
  7.95000    1.1136091    1.14245399   1.14241805  0.89798   
  7.95500    1.124609     1.1428125    1.14277626  0.8892    
  7.96000    1.1223181    1.14317      1.14313346  0.89101   
  7.96500    1.0704364    1.14352649   1.14348965  0.9342    
  7.97000    1.0954819    1.1438819    1.14384474  0.91284   
  7.97500    1.1151363    1.14423629   1.14419882  0.89675   
  7.98000    1.1216182    1.14458962   1.14455183  0.89157   
  7.98500    1.1288182    1.14494186   1.14490375  0.88588   
  7.99000    1.1469545    1.14529298   1.14525454  0.87187   
  7.99500    1.1212546    1.14564303   1.14560425  0.89186   
  8.00000    1.1337273    1.14599195   1.14595283  0.88205   
  8.00500    1.1109999    1.14633973   1.14630028  0.90009   
  8.01000    1.1106182    1.14668637   1.14664656  0.9004    
  8.01500    1.1192908    1.14703184   1.14699169  0.89342   
  8.02000    1.1177727    1.14737614   1.14733563  0.89464   
  8.02500    1.1083455    1.14771919   1.14767831  0.90225   
  8.03000    1.1212273    1.1480611    1.14801986  0.89188   
  8.03500    1.1450909    1.14840179   1.14836018  0.87329   
  8.04000    1.1136091    1.14874127   1.14869928  0.89798   
  8.04500    1.1341364    1.1490795    1.14903713  0.88173   
  8.05000    1.1060728    1.14941649   1.14937373  0.9041    
  8.05500    1.1355909    1.14975221   1.14970905  0.8806    
  8.06000    1.1530454    1.15008665   1.1500431   0.86727   
  8.06500    1.1102546    1.15041976   1.1503758   0.90069   
  8.07000    1.1412909    1.15075162   1.15070725  0.8762    
  8.07500    1.1435273    1.15108218   1.15103739  0.87449   
  8.08000    1.1170727    1.15141142   1.15136621  0.8952    
  8.08500    1.1219544    1.15173933   1.15169368  0.8913    
  8.09000    1.1363363    1.1520659    1.15201982  0.88002   
  8.09500    1.1359727    1.15239111   1.15234459  0.8803    
  8.10000    1.1235273    1.15271497   1.15266799  0.89005   
  8.10500    1.1170273    1.15303738   1.15298995  0.89523   
  8.11000    1.1503454    1.15335848   1.15331059  0.8693    
  8.11500    1.1329273    1.15367819   1.15362982  0.88267   
  8.12000    1.1439818    1.15399648   1.15394764  0.87414   
  8.12500    1.1409091    1.15431337   1.15426404  0.87649   
  8.13000    1.1068636    1.15462883   1.154579    0.90345   
  8.13500    1.1374727    1.15494286   1.15489253  0.87914   
  8.14000    1.1238818    1.15525545   1.15520461  0.88977   
  8.14500    1.1409272    1.15556659   1.15551523  0.87648   
  8.15000    1.1405182    1.15587621   1.15582432  0.87679   
  8.15500    1.132609     1.15618441   1.15613199  0.88292   
  8.16000    1.1238455    1.15649114   1.15643817  0.8898    
  8.16500    1.1398182    1.15679639   1.15674286  0.87733   
  8.17000    1.1500454    1.15710013   1.15704604  0.86953   
  8.17500    1.1590728    1.15740237   1.15734771  0.86276   
  8.18000    1.1522546    1.1577031    1.15764785  0.86786   
  8.18500    1.1454364    1.1580023    1.15794646  0.87303   
  8.19000    1.1518636    1.15829992   1.15824348  0.86816   
  8.19500    1.1621182    1.15859606   1.15853901  0.8605    
  8.20000    1.1413363    1.15889066   1.15883297  0.87617   
  8.20500    1.0947       1.1591837    1.15912538  0.91349   
  8.21000    1.1488818    1.15947518   1.15941621  0.87041   
  8.21500    1.1337       1.1597651    1.15970547  0.88207   
  8.22000    1.1189364    1.16005343   1.15999314  0.89371   
  8.22500    1.1095182    1.16034019   1.16027921  0.90129   
  8.23000    1.1280454    1.1606253    1.16056363  0.88649   
  8.23500    1.1352091    1.16090887   1.1608465   0.88089   
  8.24000    1.1477455    1.16119084   1.16112774  0.87127   
  8.24500    1.1227728    1.1614712    1.16140737  0.89065   
  8.25000    1.1595       1.16174994   1.16168536  0.86244   
  8.25500    1.1231545    1.16202706   1.16196172  0.89035   
  8.26000    1.1340727    1.16230255   1.16223643  0.88178   
  8.26500    1.1291819    1.1625764    1.16250949  0.8856    
  8.27000    1.1314365    1.16284862   1.16278091  0.88383   
  8.27500    1.1488909    1.16311913   1.1630506   0.8704    
  8.28000    1.1325909    1.16338804   1.16331867  0.88293   
  8.28500    1.1174272    1.1636553    1.16358507  0.89491   
  8.29000    1.1231364    1.1639209    1.1638498   0.89036   
  8.29500    1.1185727    1.16418482   1.16411283  0.894     
  8.30000    1.1250455    1.16444707   1.16437417  0.88885   
  8.30500    1.1787546    1.16470763   1.16463381  0.84835   
  8.31000    1.1371092    1.16496651   1.16489175  0.87942   
  8.31500    1.1220182    1.16522366   1.16514793  0.89125   
  8.32000    1.1481091    1.16547916   1.16540244  0.871     
  8.32500    1.1700728    1.16573296   1.16565524  0.85465   
  8.33000    1.1405274    1.16598506   1.16590631  0.87679   
  8.33500    1.1742272    1.16623545   1.16615565  0.85162   
  8.34000    1.1685272    1.16648413   1.16640326  0.85578   
  8.34500    1.1534272    1.16673109   1.16664912  0.86698   
  8.35000    1.1567909    1.16697633   1.16689324  0.86446   
  8.35500    1.1579546    1.16721979   1.16713557  0.86359   
  8.36000    1.1356182    1.16746159   1.16737619  0.88058   
  8.36500    1.1386091    1.16770164   1.16761505  0.87826   
  8.37000    1.1708363    1.16793997   1.16785215  0.85409   
  8.37500    1.1840637    1.16817655   1.16808748  0.84455   
  8.38000    1.1848181    1.16841139   1.16832104  0.84401   
  8.38500    1.143609     1.16864449   1.16855283  0.87442   
  8.39000    1.1746364    1.16887584   1.16878284  0.85133   
  8.39500    1.1549273    1.16910545   1.16901107  0.86586   
  8.40000    1.1682       1.16933325   1.16923747  0.85602   
  8.40500    1.1375182    1.16955934   1.16946212  0.87911   
  8.41000    1.1325728    1.16978368   1.16968498  0.88295   
  8.41500    1.1556818    1.17000626   1.16990604  0.86529   
  8.42000    1.1454272    1.17022708   1.1701253   0.87304   
  8.42500    1.1538364    1.17044613   1.17034276  0.86667   
  8.43000    1.1363636    1.17066342   1.17055842  0.88      
  8.43500    1.1757455    1.17087894   1.17077226  0.85052   
  8.44000    1.1723818    1.17109265   1.17098425  0.85296   
  8.44500    1.1541364    1.17130463   1.17119447  0.86645   
  8.45000    1.1875273    1.17151485   1.17140287  0.84209   
  8.45500    1.1640182    1.17172329   1.17160944  0.85909   
  8.46000    1.1579273    1.17192996   1.1718142   0.86361   
  8.46500    1.1553181    1.17213486   1.17201713  0.86556   
  8.47000    1.1757272    1.17233799   1.17221823  0.85054   
  8.47500    1.1636817    1.17253934   1.1724175   0.85934   
  8.48000    1.1890182    1.17273888   1.17261489  0.84103   
  8.48500    1.1841091    1.1729367    1.1728105   0.84452   
  8.49000    1.1632909    1.17313274   1.17300426  0.85963   
  8.49500    1.1583182    1.17332701   1.17319619  0.86332   
  8.50000    1.1757272    1.1735195    1.17338627  0.85054   
  8.50500    1.1371636    1.17371024   1.17357451  0.87938   
  8.51000    1.1704818    1.1738992    1.1737609   0.85435   
  8.51500    1.1205001    1.17408641   1.17394545  0.89246   
  8.52000    1.1481091    1.17427185   1.17412816  0.871     
  8.52500    1.1829273    1.1744555    1.17430897  0.84536   
  8.53000    1.1670728    1.17463743   1.17448797  0.85684   
  8.53500    1.1556818    1.1748176    1.17466511  0.86529   
  8.54000    1.1860273    1.17499604   1.17484041  0.84315   
  8.54500    1.1773       1.17517272   1.17501385  0.8494    
  8.55000    1.1526545    1.17534767   1.17518543  0.86756   
  8.55500    1.2159272    1.17552088   1.17535515  0.82242   
  8.56000    1.2098454    1.17569237   1.17552302  0.82655   
  8.56500    1.181409     1.17586211   1.17568899  0.84645   
  8.57000    1.1753635    1.17603017   1.17585314  0.8508    
  8.57500    1.2068636    1.17619652   1.17601542  0.82859   
  8.58000    1.162109     1.17636118   1.17617585  0.8605    
  8.58500    1.1776181    1.17652416   1.17633441  0.84917   
  8.59000    1.1757728    1.17668547   1.17649111  0.8505    
  8.59500    1.1435454    1.17684511   1.17664594  0.87447   
  8.60000    1.1966363    1.17700311   1.17679891  0.83568   
  8.60500    1.1776545    1.17715946   1.17694999  0.84915   
  8.61000    1.193609     1.17731423   1.17709924  0.8378    
  8.61500    1.1526364    1.1774674    1.17724661  0.86758   
  8.62000    1.1397909    1.17761901   1.17739213  0.87735   
  8.62500    1.1719545    1.17776908   1.17753577  0.85328   
  8.63000    1.1261637    1.17791765   1.17767756  0.88797   
  8.63500    1.1537727    1.17806474   1.17781748  0.86672   
  8.64000    1.122391     1.17821039   1.17795553  0.89096   
  8.64500    1.1716092    1.17835466   1.17809172  0.85353   
  8.65000    1.1879091    1.17849758   1.17822602  0.84182   
  8.65500    1.1969546    1.17863925   1.17835848  0.83545   
  8.66000    1.2064818    1.17877974   1.17848908  0.82886   
  8.66500    1.1984727    1.17891914   1.17861782  0.8344    
  8.67000    1.1826091    1.17905758   1.17874469  0.84559   
  8.67500    1.2064364    1.1791952    1.1788697   0.82889   
  8.68000    1.1840727    1.17933224   1.17899285  0.84454   
  8.68500    1.1859819    1.17946908   1.17911414  0.84318   
  8.69000    1.2053363    1.17960637   1.17923355  0.82964   
  8.69500    1.2003636    1.17974553   1.17935112  0.83308   
  8.70000    1.2109818    1.17988908   1.17946683  0.82578   
  8.70500    1.2348636    1.18004133   1.17958068  0.80981   
  8.71000    1.2109727    1.18020875   1.17969268  0.82578   
  8.71500    1.2257727    1.18039948   1.17980283  0.81581   
  8.72000    1.2140273    1.18062186   1.17991112  0.8237    
  8.72500    1.2042091    1.18088174   1.18001756  0.83042   
  8.73000    1.2170454    1.18118023   1.18012212  0.82166   
  8.73500    1.2053363    1.18151374   1.18022486  0.82964   
  8.74000    1.1894364    1.1818752    1.18032575  0.84073   
  8.74500    1.2371364    1.18225727   1.18042478  0.80832   
  8.75000    1.2230726    1.18265375   1.18052198  0.81761   
  8.75500    1.2231182    1.18306048   1.18061733  0.81758   
  8.76000    1.2518818    1.18347497   1.18071083  0.7988    
  8.76500    1.2098818    1.18389593   1.1808025   0.82653   
  8.77000    1.2398182    1.18432303   1.18089233  0.80657   
  8.77500    1.2586818    1.18475585   1.1809803   0.79448   
  8.78000    1.2542092    1.18519471   1.18106645  0.79732   
  8.78500    1.1920637    1.18563953   1.18115077  0.83888   
  8.79000    1.2045728    1.18609049   1.18123325  0.83017   
  8.79500    1.2329364    1.1865479    1.18131391  0.81107   
  8.80000    1.2234546    1.18701167   1.18139274  0.81736   
  8.80500    1.2352728    1.18748236   1.18146974  0.80954   
  8.81000    1.2087545    1.18795992   1.18154491  0.8273    
  8.81500    1.2473909    1.18844471   1.18161826  0.80167   
  8.82000    1.2144363    1.18893716   1.18168979  0.82343   
  8.82500    1.2571636    1.18943734   1.18175951  0.79544   
  8.83000    1.2356182    1.1899459    1.18182741  0.80931   
  8.83500    1.2215909    1.19046289   1.1818935   0.8186    
  8.84000    1.2727001    1.19098902   1.18195778  0.78573   
  8.84500    1.2386819    1.19152455   1.18202025  0.80731   
  8.85000    1.246209     1.19206977   1.18208092  0.80243   
  8.85500    1.2731364    1.19262536   1.18213977  0.78546   
  8.86000    1.2492273    1.19319159   1.18219683  0.80049   
  8.86500    1.2518636    1.19376909   1.18225209  0.79881   
  8.87000    1.268609     1.19435842   1.18230556  0.78826   
  8.87500    1.2383       1.19495997   1.18235724  0.80756   
  8.88000    1.2708       1.19557478   1.18240712  0.78691   
  8.88500    1.2822       1.19620312   1.18245522  0.77991   
  8.89000    1.2788364    1.19684583   1.18250154  0.78196   
  8.89500    1.2670636    1.19750385   1.18254608  0.78923   
  8.90000    1.3083818    1.19817756   1.18258882  0.7643    
  8.90500    1.2965636    1.19886826   1.1826298   0.77127   
  8.91000    1.2792       1.1995767    1.18266901  0.78174   
  8.91500    1.2867454    1.20030366   1.18270645  0.77715   
  8.92000    1.2856363    1.20105048   1.18274213  0.77782   
  8.92500    1.2886636    1.20181799   1.18277604  0.776     
  8.93000    1.3033909    1.20260744   1.18280819  0.76723   
  8.93500    1.2837546    1.20342035   1.18283858  0.77897   
  8.94000    1.2655182    1.20425794   1.18286722  0.79019   
  8.94500    1.2901182    1.20512187   1.18289411  0.77512   
  8.95000    1.274209     1.20601387   1.18291925  0.7848    
  8.95500    1.2609727    1.20693557   1.18294265  0.79304   
  8.96000    1.2821819    1.2078889    1.18296431  0.77992   
  8.96500    1.2685636    1.20887624   1.18298424  0.78829   
  8.97000    1.2628636    1.20989951   1.18300243  0.79185   
  8.97500    1.2678363    1.21096127   1.18301889  0.78875   
  8.98000    1.2848909    1.21206423   1.18303362  0.77828   
  8.98500    1.2863364    1.21321169   1.18304664  0.7774    
  8.99000    1.276909     1.21440684   1.18305793  0.78314   
  8.99500    1.2791545    1.21565343   1.18306751  0.78177   
  9.00000    1.2621545    1.21695549   1.18307538  0.7923    
  9.00500    1.2905728    1.21831765   1.18308154  0.77485   
  9.01000    1.2943363    1.21974462   1.183086    0.7726    
  9.01500    1.2700636    1.22124231   1.18308876  0.78736   
  9.02000    1.2920455    1.22281717   1.18308982  0.77397   
  9.02500    1.3284364    1.22447616   1.18308918  0.75276   
  9.03000    1.2799728    1.22622765   1.18308686  0.78127   
  9.03500    1.3431636    1.22808064   1.18308286  0.74451   
  9.04000    1.3227454    1.23004552   1.18307717  0.756     
  9.04500    1.2889818    1.23213483   1.18306981  0.77581   
  9.05000    1.3405454    1.23436207   1.18306078  0.74597   
  9.05500    1.3086818    1.2367439    1.18305007  0.76413   
  9.06000    1.2769363    1.23929938   1.1830377   0.78312   
  9.06500    1.2908819    1.24205067   1.18302368  0.77466   
  9.07000    1.2897909    1.24502538   1.18300799  0.77532   
  9.07500    1.2807       1.24825575   1.18299066  0.78082   
  9.08000    1.2969726    1.25178157   1.18297167  0.77103   
  9.08500    1.2935728    1.25565198   1.18295105  0.77305   
  9.09000    1.229591     1.2599293    1.18292878  0.81328   
  9.09500    1.3023182    1.26469176   1.18290488  0.76786   
  9.10000    1.2916636    1.27004443   1.18287934  0.7742    
  9.10500    1.2609818    1.27613019   1.18285219  0.79303   
  9.11000    1.2598363    1.28315677   1.18282341  0.79375   
  9.11500    1.2647545    1.29143322   1.18279301  0.79067   
  9.12000    1.2822273    1.30143011   1.182761    0.77989   
  9.12500    1.2806636    1.31382133   1.18272738  0.78085   
  9.13000    1.2886817    1.32940796   1.18269215  0.77599   
  9.13500    1.2936091    1.34872825   1.18265533  0.77303   
  9.14000    1.2420454    1.37124695   1.18261691  0.80512   
  9.14500    1.2882272    1.39428377   1.18257689  0.77626   
  9.15000    1.2867908    1.41240841   1.1825353   0.77713   
  9.15500    1.2727091    1.41818194   1.18249213  0.78573   
  9.16000    1.2666546    1.40489205   1.18244737  0.78948   
  9.16500    1.2711999    1.37169714   1.18240104  0.78666   
  9.17000    1.287909     1.32693715   1.18235315  0.77645   
  9.17500    1.2579546    1.28251256   1.18230369  0.79494   
  9.18000    1.2102545    1.24642632   1.18225267  0.82627   
  9.18500    1.295109     1.22128847   1.1822001   0.77214   
  9.19000    1.2609819    1.20587858   1.18214599  0.79303   
  9.19500    1.2499818    1.19730582   1.18209033  0.80001   
  9.20000    1.3264818    1.19275077   1.18203313  0.75387   
  9.20500    1.2871363    1.19025028   1.18197439  0.77692   
  9.21000    1.2556819    1.18871777   1.18191413  0.79638   
  9.21500    1.2833637    1.18764486   1.18185234  0.7792    
  9.22000    1.3223455    1.18681672   1.18178903  0.75623   
  9.22500    1.2329545    1.18614174   1.1817242   0.81106   
  9.23000    1.3034091    1.18557538   1.18165788  0.76722   
  9.23500    1.2890182    1.18509102   1.18159004  0.77578   
  9.24000    1.2170727    1.18467065   1.1815207   0.82164   
  9.24500    1.2898182    1.18430103   1.18144987  0.7753    
  9.25000    1.2825909    1.18397215   1.18137754  0.77967   
  9.25500    1.2473364    1.18367626   1.18130373  0.80171   
  9.26000    1.2632545    1.18340742   1.18122844  0.79161   
  9.26500    1.2992091    1.18316086   1.18115168  0.7697    
  9.27000    1.2822454    1.18293278   1.18107344  0.77988   
  9.27500    1.2379273    1.18272016   1.18099376  0.8078    
  9.28000    1.3249727    1.18252046   1.1809126   0.75473   
  9.28500    1.2845182    1.18233167   1.18082999  0.7785    
  9.29000    1.2428454    1.18215212   1.18074593  0.80461   
  9.29500    1.2932091    1.18198038   1.18066042  0.77327   
  9.30000    1.2575637    1.1818153    1.18057348  0.79519   
  9.30500    1.2336999    1.18165588   1.1804851   0.81057   
  9.31000    1.2833818    1.18150128   1.18039529  0.77919   
  9.31500    1.2367545    1.18135081   1.18030408  0.80857   
  9.32000    1.2185727    1.1812038    1.18021143  0.82063   
  9.32500    1.2996546    1.18105975   1.18011737  0.76944   
  9.33000    1.2144091    1.1809182    1.1800219   0.82345   
  9.33500    1.2329364    1.18077876   1.17992503  0.81107   
  9.34000    1.2265455    1.18064107   1.17982676  0.8153    
  9.34500    1.2144363    1.18050484   1.1797271   0.82343   
  9.35000    1.2034364    1.18036981   1.17962605  0.83095   
  9.35500    1.2480909    1.18023576   1.17952364  0.80122   
  9.36000    1.2189546    1.18010243   1.17941984  0.82038   
  9.36500    1.2185454    1.17996968   1.17931467  0.82065   
  9.37000    1.2386363    1.17983733   1.17920813  0.80734   
  9.37500    1.222391     1.17970525   1.17910023  0.81807   
  9.38000    1.2193182    1.17957329   1.17899098  0.82013   
  9.38500    1.2742908    1.17944137   1.17888038  0.78475   
  9.39000    1.1954364    1.17930935   1.17876843  0.83651   
  9.39500    1.2200727    1.17917717   1.17865515  0.81962   
  9.40000    1.2303455    1.17904475   1.17854055  0.81278   
  9.40500    1.1985182    1.17891198   1.17842461  0.83436   
  9.41000    1.2292091    1.17877881   1.17830735  0.81353   
  9.41500    1.2227546    1.17864518   1.17818877  0.81783   
  9.42000    1.1988819    1.17851103   1.17806888  0.83411   
  9.42500    1.1961999    1.17837633   1.17794768  0.83598   
  9.43000    1.2249727    1.17824102   1.17782519  0.81634   
  9.43500    1.2193182    1.17810506   1.1777014   0.82013   
  9.44000    1.2026182    1.17796844   1.17757634  0.83152   
  9.44500    1.2090909    1.17783108   1.17744998  0.82707   
  9.45000    1.2139819    1.17769298   1.17732235  0.82374   
  9.45500    1.1837546    1.1775541    1.17719344  0.84477   
  9.46000    1.1864091    1.17741443   1.17706326  0.84288   
  9.46500    1.2102273    1.17727393   1.17693182  0.82629   
  9.47000    1.1875273    1.17713259   1.17679913  0.84209   
  9.47500    1.1625181    1.17699039   1.17666519  0.8602    
  9.48000    1.2129272    1.17684735   1.17653003  0.82445   
  9.48500    1.2140182    1.17670338   1.1763936   0.82371   
  9.49000    1.1981546    1.17655852   1.17625594  0.83462   
  9.49500    1.2268817    1.17641273   1.17611706  0.81507   
  9.50000    1.1765       1.17626602   1.17597695  0.84998   
  9.50500    1.1833       1.17611838   1.17583563  0.84509   
  9.51000    1.1689364    1.17596978   1.1756931   0.85548   
  9.51500    1.1685454    1.17582024   1.17554936  0.85576   
  9.52000    1.1923909    1.17566973   1.17540442  0.83865   
  9.52500    1.1863818    1.17551829   1.17525832  0.8429    
  9.53000    1.1776364    1.17536585   1.175111    0.84916   
  9.53500    1.1636363    1.17521243   1.1749625   0.85938   
  9.54000    1.2068454    1.17505802   1.17481282  0.82861   
  9.54500    1.1526636    1.17490264   1.17466198  0.86756   
  9.55000    1.1586818    1.17474627   1.17450996  0.86305   
  9.55500    1.1730727    1.17458891   1.17435679  0.85246   
  9.56000    1.1802909    1.17443057   1.17420247  0.84725   
  9.56500    1.2023       1.17427125   1.17404702  0.83174   
  9.57000    1.1848181    1.17411092   1.17389041  0.84401   
  9.57500    1.1735182    1.1739496    1.17373265  0.85214   
  9.58000    1.2186091    1.17378728   1.17357377  0.82061   
  9.58500    1.1965909    1.17362396   1.17341376  0.83571   
  9.59000    1.1636363    1.17345965   1.17325263  0.85938   
  9.59500    1.191709     1.17329436   1.17309039  0.83913   
  9.60000    1.1530454    1.17312807   1.17292704  0.86727   
  9.60500    1.189791     1.17296082   1.17276262  0.84048   
  9.61000    1.1939273    1.17279255   1.17259707  0.83757   
  9.61500    1.1579818    1.1726233    1.17243043  0.86357   
  9.62000    1.1738636    1.17245306   1.1722627   0.85189   
  9.62500    1.1776637    1.17228184   1.1720939   0.84914   
  9.63000    1.1750273    1.17210965   1.17192402  0.85104   
  9.63500    1.1662909    1.17193647   1.17175307  0.85742   
  9.64000    1.1708363    1.17176232   1.17158107  0.85409   
  9.64500    1.164409     1.17158719   1.171408    0.8588    
  9.65000    1.1560636    1.17141114   1.17123392  0.865     
  9.65500    1.1473182    1.17123408   1.17105875  0.8716    
  9.66000    1.1204727    1.17105606   1.17088255  0.89248   
  9.66500    1.1579819    1.17087708   1.17070532  0.86357   
  9.67000    1.1508       1.17069715   1.17052705  0.86896   
  9.67500    1.1208818    1.17051627   1.17034777  0.89215   
  9.68000    1.1973817    1.17033444   1.17016747  0.83516   
  9.68500    1.1784364    1.17015167   1.16998616  0.84858   
  9.69000    1.162909     1.16996799   1.16980387  0.85991   
  9.69500    1.1731545    1.16978334   1.16962056  0.8524    
  9.70000    1.1564727    1.16959776   1.16943625  0.8647    
  9.70500    1.1427909    1.16941126   1.16925095  0.87505   
  9.71000    1.1644273    1.16922383   1.16906468  0.85879   
  9.71500    1.1856091    1.16903549   1.16887742  0.84345   
  9.72000    1.1636546    1.16884623   1.16868919  0.85936   
  9.72500    1.1461999    1.16865606   1.1685      0.87245   
  9.73000    1.1424546    1.16846503   1.16830989  0.87531   
  9.73500    1.1458454    1.16827306   1.16811879  0.87272   
  9.74000    1.1564363    1.1680802    1.16792674  0.86473   
  9.74500    1.1560273    1.16788645   1.16773374  0.86503   
  9.75000    1.175391     1.16769181   1.16753982  0.85078   
  9.75500    1.1742728    1.1674963    1.16734496  0.85159   
  9.76000    1.1492091    1.16729991   1.16714918  0.87016   
  9.76500    1.15         1.16710265   1.16695248  0.86957   
  9.77000    1.1640182    1.16690452   1.16675486  0.85909   
  9.77500    1.1477273    1.16670558   1.16655637  0.87129   
  9.78000    1.1621636    1.16650575   1.16635695  0.86046   
  9.78500    1.1704726    1.16630507   1.16615663  0.85436   
  9.79000    1.1450636    1.16610354   1.16595542  0.87331   
  9.79500    1.1379091    1.16590118   1.16575332  0.8788    
  9.80000    1.1686091    1.16569799   1.16555035  0.85572   
  9.80500    1.1727546    1.16549397   1.1653465   0.85269   
  9.81000    1.1268636    1.16528914   1.16514178  0.88742   
  9.81500    1.1564546    1.16508352   1.16493624  0.86471   
  9.82000    1.1511818    1.16487706   1.16472981  0.86867   
  9.82500    1.1333001    1.1646698    1.16452253  0.88238   
  9.83000    1.1496091    1.16446174   1.1643144   0.86986   
  9.83500    1.1545908    1.16425289   1.16410543  0.86611   
  9.84000    1.1447091    1.16404325   1.16389563  0.87358   
  9.84500    1.1219819    1.16383283   1.163685    0.89128   
  9.85000    1.1560637    1.16362164   1.16347355  0.865     
  9.85500    1.1427728    1.16340973   1.16326133  0.87506   
  9.86000    1.1257546    1.16319701   1.16304824  0.88829   
  9.86500    1.1427728    1.16298353   1.16283436  0.87506   
  9.87000    1.1317909    1.16276931   1.16261968  0.88356   
  9.87500    1.1541817    1.16255435   1.1624042   0.86641   
  9.88000    1.1587454    1.16233865   1.16218794  0.863     
  9.88500    1.1234727    1.16212222   1.16197089  0.8901    
  9.89000    1.1064273    1.16190507   1.16175307  0.90381   
  9.89500    1.1443455    1.1616872    1.16153447  0.87386   
  9.90000    1.1185454    1.16146867   1.16131515  0.89402   
  9.90500    1.1340727    1.16124939   1.16109503  0.88178   
  9.91000    1.1129092    1.16102942   1.16087415  0.89855   
  9.91500    1.1090636    1.16080875   1.16065252  0.90166   
  9.92000    1.1155636    1.16058741   1.16043016  0.89641   
  9.92500    1.1522546    1.16036539   1.16020705  0.86786   
  9.93000    1.1147454    1.16014271   1.15998321  0.89707   
  9.93500    1.1500181    1.15991936   1.15975865  0.86955   
  9.94000    1.1405001    1.1596954    1.1595334   0.87681   
  9.94500    1.1257546    1.15947076   1.1593074   0.88829   
  9.95000    1.1420182    1.15924548   1.15908069  0.87564   
  9.95500    1.0939727    1.15901957   1.15885328  0.9141    
  9.96000    1.1231091    1.15879304   1.15862516  0.89039   
  9.96500    1.1223454    1.15856589   1.15839635  0.89099   
  9.97000    1.1173909    1.15833814   1.15816685  0.89494   
  9.97500    1.1075636    1.1581098    1.15793668  0.90288   
  9.98000    1.1492454    1.15788091   1.15770587  0.87014   
  9.98500    1.1261364    1.1576514    1.15747434  0.88799   
  9.99000    1.0954273    1.15742132   1.15724215  0.91289   
  9.99500    1.1147454    1.15719068   1.15700929  0.89707   
  10.00000   1.1261182    1.1569595    1.15677579  0.88801   
  10.00500   1.1235       1.15672777   1.15654164  0.89008   
  10.01000   1.1148       1.15649552   1.15630684  0.89702   
  10.01500   1.1344819    1.15626275   1.15607141  0.88146   
  10.02000   1.1273183    1.15602948   1.15583534  0.88706   
  10.02500   1.1238363    1.15579571   1.15559865  0.88981   
  10.03000   1.1360182    1.15556145   1.15536133  0.88027   
  10.03500   1.1557273    1.15532673   1.1551234   0.86526   
  10.04000   1.1355909    1.15509155   1.15488485  0.8806    
  10.04500   1.1280727    1.15485592   1.1546457   0.88647   
  10.05000   1.1151637    1.15461987   1.15440595  0.89673   
  10.05500   1.1549273    1.1543834    1.15416561  0.86586   
  10.06000   1.1166545    1.15414654   1.15392467  0.89553   
  10.06500   1.1488909    1.1539093    1.15368315  0.8704    
  10.07000   1.1257727    1.1536717    1.15344105  0.88828   
  10.07500   1.1166637    1.15343376   1.15319838  0.89552   
  10.08000   1.1193454    1.15319551   1.15295514  0.89338   
  10.08500   1.1106182    1.15295695   1.15271134  0.9004    
  10.09000   1.1178181    1.15271813   1.15246698  0.8946    
  10.09500   1.0829273    1.15247907   1.15222206  0.92342   
  10.10000   1.1397909    1.1522398    1.1519766   0.87735   
  10.10500   1.1511182    1.15200035   1.1517306   0.86872   
  10.11000   1.1128818    1.15176076   1.15148406  0.89857   
  10.11500   1.0818181    1.15152107   1.15123699  0.92437   
  10.12000   1.1144364    1.15128134   1.1509894   0.89731   
  10.12500   1.1056999    1.15104161   1.15074128  0.9044    
  10.13000   1.0076182    1.15080195   1.15049265  0.99244   
  10.13500   1.064791     1.15056242   1.15024351  0.93915   
  10.14000   1.0780182    1.15032313   1.14999386  0.92763   
  10.14500   1.1052909    1.15008415   1.14974371  0.90474   
  10.15000   1.1049364    1.14984563   1.14949307  0.90503   
  10.15500   1.1019273    1.14960771   1.14924194  0.9075    
  10.16000   1.1276819    1.14937058   1.14899033  0.88677   
  10.16500   1.1325909    1.14913454   1.14873824  0.88293   
  10.17000   1.1098363    1.14890006   1.14848567  0.90103   
  10.17500   1.1227455    1.14866797   1.14823263  0.89067   
  10.18000   1.1359727    1.14843985   1.14797913  0.8803    
  10.18500   1.1537727    1.14821849   1.14772518  0.86672   
  10.19000   1.1090909    1.1480084    1.14747077  0.90164   
  10.19500   1.1477545    1.147816     1.14721591  0.87127   
  10.20000   1.1205001    1.14764912   1.14696061  0.89246   
  10.20500   1.0951091    1.14751549   1.14670487  0.91315   
  10.21000   1.1348455    1.14742021   1.14644869  0.88118   
  10.21500   1.1223454    1.14736397   1.14619209  0.89099   
  10.22000   1.108        1.14734398   1.14593507  0.90253   
  10.22500   1.1033818    1.14735363   1.14567763  0.9063    
  10.23000   1.1083363    1.14738622   1.14541978  0.90225   
  10.23500   1.1265637    1.14743628   1.14516152  0.88766   
  10.24000   1.1424727    1.1474993    1.14490285  0.87529   
  10.24500   1.1177908    1.14757378   1.14464379  0.89462   
  10.25000   1.136409     1.14765732   1.14438434  0.87996   
  10.25500   1.1378454    1.14775093   1.1441245   0.87885   
  10.26000   1.0996182    1.14785284   1.14386427  0.90941   
  10.26500   1.1117545    1.14796492   1.14360367  0.89948   
  10.27000   1.1254272    1.14808555   1.1433427   0.88855   
  10.27500   1.1083182    1.14821672   1.14308136  0.90227   
  10.28000   1.1113455    1.14835719   1.14281965  0.89981   
  10.28500   1.1155181    1.14850857   1.14255759  0.89644   
  10.29000   1.1181999    1.14867028   1.14229517  0.89429   
  10.29500   1.1337454    1.14884335   1.14203241  0.88203   
  10.30000   1.1272727    1.14902808   1.1417693   0.8871    
  10.30500   1.0893637    1.14922473   1.14150585  0.91797   
  10.31000   1.1003909    1.14943448   1.14124207  0.90877   
  10.31500   1.1045182    1.14965683   1.14097796  0.90537   
  10.32000   1.1098455    1.14989376   1.14071353  0.90103   
  10.32500   1.1227455    1.15014422   1.14044878  0.89067   
  10.33000   1.1026545    1.15041089   1.14018371  0.9069    
  10.33500   1.1276182    1.15069237   1.13991833  0.88682   
  10.34000   1.0867727    1.15099179   1.13965265  0.92016   
  10.34500   1.1295455    1.15130763   1.13938667  0.88531   
  10.35000   1.1337273    1.15164331   1.13912039  0.88205   
  10.35500   1.1386364    1.15199739   1.13885383  0.87824   
  10.36000   1.1208364    1.15237338   1.13858697  0.89219   
  10.36500   1.125391     1.15277014   1.13831984  0.88858   
  10.37000   1.1568363    1.15319108   1.13805243  0.86443   
  10.37500   1.1007273    1.15363564   1.13778475  0.90849   
  10.38000   1.1140636    1.15410694   1.1375168   0.89761   
  10.38500   1.1049273    1.15460534   1.13724858  0.90504   
  10.39000   1.1042092    1.15513343   1.13698011  0.90563   
  10.39500   1.1314546    1.1556929    1.13671139  0.88382   
  10.40000   1.1200727    1.15628568   1.13644242  0.8928    
  10.40500   1.1348455    1.15691489   1.1361732   0.88118   
  10.41000   1.1333182    1.15758185   1.13590375  0.88236   
  10.41500   1.1435727    1.15829107   1.13563406  0.87445   
  10.42000   1.125791     1.15904377   1.13536414  0.88826   
  10.42500   1.1249819    1.15984531   1.13509399  0.8889    
  10.43000   1.1337454    1.16069793   1.13482362  0.88203   
  10.43500   1.1609819    1.16160709   1.13455304  0.86134   
  10.44000   1.1458       1.16257718   1.13428224  0.87275   
  10.44500   1.1428363    1.16361353   1.13401124  0.87502   
  10.45000   1.1784091    1.1647231    1.13374003  0.8486    
  10.45500   1.1352091    1.1659119    1.13346862  0.88089   
  10.46000   1.1299365    1.16718858   1.13319702  0.88501   
  10.46500   1.1518909    1.16856191   1.13292523  0.86814   
  10.47000   1.1548909    1.17004226   1.13265326  0.86588   
  10.47500   1.1553364    1.17164233   1.1323811   0.86555   
  10.48000   1.1553454    1.1733763    1.13210877  0.86554   
  10.48500   1.1594818    1.17526115   1.13183627  0.86245   
  10.49000   1.1461818    1.17731706   1.13156359  0.87246   
  10.49500   1.1541818    1.17956781   1.13129076  0.86641   
  10.50000   1.1757454    1.18204248   1.13101776  0.85052   
  10.50500   1.1606545    1.1847768    1.13074461  0.86158   
  10.51000   1.1515181    1.18781533   1.13047131  0.86842   
  10.51500   1.1503454    1.19121474   1.13019787  0.8693    
  10.52000   1.1803455    1.19504899   1.12992428  0.84721   
  10.52500   1.1549728    1.19941799   1.12965056  0.86582   
  10.53000   1.1458       1.20446266   1.1293767   0.87275   
  10.53500   1.2174273    1.21039018   1.12910271  0.8214    
  10.54000   1.2212454    1.21751027   1.1288286   0.81884   
  10.54500   1.2106364    1.22626725   1.12855436  0.82601   
  10.55000   1.2764819    1.23721068   1.12828002  0.7834    
  10.55500   1.2151999    1.25079643   1.12800555  0.82291   
  10.56000   1.2530727    1.26691343   1.12773099  0.79804   
  10.56500   1.2799546    1.28419038   1.12745631  0.78128   
  10.57000   1.2765       1.29967296   1.12718154  0.78339   
  10.57500   1.2855909    1.30795574   1.12690667  0.77785   
  10.58000   1.3011818    1.30388556   1.12663171  0.76853   
  10.58500   1.2852091    1.28459427   1.12635667  0.77808   
  10.59000   1.2265182    1.25349923   1.12608154  0.81532   
  10.59500   1.1988455    1.21901751   1.12580633  0.83414   
  10.60000   1.1602273    1.18851942   1.12553105  0.8619    
  10.60500   1.1466364    1.16549877   1.12525569  0.87212   
  10.61000   1.1189091    1.15017681   1.12498027  0.89373   
  10.61500   1.1409272    1.14093405   1.12470479  0.87648   
  10.62000   1.1144272    1.13566589   1.12442925  0.89732   
  10.62500   1.1045182    1.13263808   1.12415365  0.90537   
  10.63000   1.1227454    1.13074772   1.123878    0.89067   
  10.63500   1.0973636    1.12941324   1.1236023   0.91127   
  10.64000   1.0954273    1.1283656    1.12332657  0.91289   
  10.64500   1.0723909    1.12748682   1.12305079  0.9325    
  10.65000   1.0988818    1.12672217   1.12277498  0.91002   
  10.65500   1.0795274    1.12604185   1.12249913  0.92633   
  10.66000   1.1109728    1.12542677   1.12222326  0.90011   
  10.66500   1.1113364    1.12486338   1.12194737  0.89982   
  10.67000   1.0920727    1.12434154   1.12167146  0.91569   
  10.67500   1.0973455    1.12385353   1.12139553  0.91129   
  10.68000   1.0958636    1.12339334   1.12111959  0.91252   
  10.68500   1.1382728    1.12295625   1.12084364  0.87852   
  10.69000   1.1151637    1.12253851   1.12056769  0.89673   
  10.69500   1.0883       1.1221371    1.12029174  0.91886   
  10.70000   1.0821818    1.1217496    1.12001579  0.92406   
  10.70500   1.1317999    1.12137399   1.11973984  0.88355   
  10.71000   1.0802909    1.12100864   1.11946391  0.92568   
  10.71500   1.0742272    1.12065216   1.119188    0.9309    
  10.72000   1.1075636    1.12030344   1.1189121   0.90288   
  10.72500   1.0787545    1.11996149   1.11863622  0.92699   
  10.73000   1.1337454    1.1196255    1.11836037  0.88203   
  10.73500   1.1018817    1.11929479   1.11808455  0.90754   
  10.74000   1.1022909    1.11896876   1.11780877  0.9072    
  10.74500   1.1057273    1.11864691   1.11753301  0.90438   
  10.75000   1.0765182    1.11832878   1.11725731  0.92892   
  10.75500   1.1060909    1.118014     1.11698164  0.90408   
  10.76000   1.1314819    1.11770225   1.11670602  0.8838    
  10.76500   1.1068       1.11739322   1.11643046  0.90351   
  10.77000   1.0984727    1.11708667   1.11615494  0.91035   
  10.77500   1.1253453    1.11678236   1.11587949  0.88862   
  10.78000   1.1072454    1.11648012   1.1156041   0.90314   
  10.78500   1.0746546    1.11617975   1.11532877  0.93053   
  10.79000   1.1041636    1.1158811    1.11505352  0.90566   
  10.79500   1.0981545    1.11558405   1.11477833  0.91062   
  10.80000   1.1030182    1.11528846   1.11450323  0.9066    
  10.80500   1.0829818    1.11499422   1.1142282   0.92338   
  10.81000   1.0893637    1.11470123   1.11395325  0.91797   
  10.81500   1.1015637    1.11440942   1.11367839  0.9078    
  10.82000   1.1022546    1.11411869   1.11340362  0.90723   
  10.82500   1.0867728    1.11382898   1.11312895  0.92016   
  10.83000   1.1404999    1.11354023   1.11285437  0.87681   
  10.83500   1.1102455    1.11325236   1.11257989  0.9007    
  10.84000   1.087891     1.11296534   1.11230552  0.91921   
  10.84500   1.1208456    1.11267911   1.11203125  0.89218   
  10.85000   1.1049727    1.11239363   1.11175709  0.905     
  10.85500   1.1098363    1.11210887   1.11148304  0.90103   
  10.86000   1.0757455    1.11182477   1.11120912  0.92959   
  10.86500   1.0731546    1.11154132   1.11093531  0.93183   
  10.87000   1.0973818    1.11125848   1.11066162  0.91126   
  10.87500   1.0689546    1.11097622   1.11038807  0.93549   
  10.88000   1.1057091    1.11069452   1.11011464  0.9044    
  10.88500   1.0992091    1.11041337   1.10984134  0.90975   
  10.89000   1.0784272    1.11013272   1.10956819  0.92728   
  10.89500   1.1011182    1.10985258   1.10929517  0.90817   
  10.90000   1.0772455    1.10957291   1.10902229  0.92829   
  10.90500   1.0984727    1.10929371   1.10874956  0.91035   
  10.91000   1.0912727    1.10901495   1.10847698  0.91636   
  10.91500   1.0939091    1.10873664   1.10820455  0.91415   
  10.92000   1.0730909    1.10845874   1.10793228  0.93189   
  10.92500   1.0837545    1.10818126   1.10766017  0.92272   
  10.93000   1.1041818    1.10790419   1.10738821  0.90565   
  10.93500   1.1060636    1.1076275    1.10711643  0.90411   
  10.94000   1.1064273    1.1073512    1.10684481  0.90381   
  10.94500   1.1018636    1.10707528   1.10657336  0.90755   
  10.95000   1.0882727    1.10679972   1.10630208  0.91889   
  10.95500   1.0970182    1.10652453   1.10603099  0.91156   
  10.96000   1.0730909    1.1062497    1.10576007  0.93189   
  10.96500   1.0738909    1.10597521   1.10548933  0.93119   
  10.97000   1.0833       1.10570108   1.10521879  0.92311   
  10.97500   1.0787545    1.10542728   1.10494843  0.92699   
  10.98000   1.0655727    1.10515383   1.10467826  0.93846   
  10.98500   1.1007273    1.10488071   1.10440829  0.90849   
  10.99000   1.1098454    1.10460792   1.10413851  0.90103   
  10.99500   1.0708818    1.10433545   1.10386894  0.93381   
  11.00000   1.0882908    1.10406332   1.10359957  0.91887   
  11.00500   1.0863636    1.10379151   1.1033304   0.9205    
  11.01000   1.0697       1.10352001   1.10306145  0.93484   
  11.01500   1.0632272    1.10324884   1.10279271  0.94053   
  11.02000   1.0685455    1.10297799   1.10252418  0.93585   
  11.02500   1.0697455    1.10270745   1.10225587  0.9348    
  11.03000   1.0950454    1.10243723   1.10198779  0.9132    
  11.03500   1.0958182    1.10216732   1.10171992  0.91256   
  11.04000   1.0917001    1.10189773   1.10145228  0.916     
  11.04500   1.0764818    1.10162845   1.10118488  0.92895   
  11.05000   1.1037726    1.10135948   1.1009177   0.90598   
  11.05500   1.0511181    1.10109083   1.10065076  0.95137   
  11.06000   1.1041363    1.10082248   1.10038405  0.90569   
  11.06500   1.0886091    1.10055445   1.10011759  0.9186    
  11.07000   1.1091182    1.10028673   1.09985137  0.90162   
  11.07500   1.0939273    1.10001933   1.09958539  0.91414   
  11.08000   1.0795636    1.09975223   1.09931967  0.9263    
  11.08500   1.1098909    1.09948545   1.09905419  0.90099   
  11.09000   1.0943637    1.09921899   1.09878897  0.91377   
  11.09500   1.0564272    1.09895283   1.098524    0.94659   
  11.10000   1.0636364    1.098687     1.09825929  0.94017   
  11.10500   1.1109545    1.09842147   1.09799485  0.90013   
  11.11000   1.0628909    1.09815627   1.09773066  0.94083   
  11.11500   1.0886637    1.09789138   1.09746675  0.91856   
  11.12000   1.1007272    1.09762681   1.0972031   0.90849   
  11.12500   1.039        1.09736256   1.09693973  0.96246   
  11.13000   1.1212273    1.09709863   1.09667662  0.89188   
  11.13500   1.0716091    1.09683502   1.0964138   0.93318   
  11.14000   1.0928181    1.09657173   1.09615125  0.91507   
  11.14500   1.0867908    1.09630877   1.09588899  0.92014   
  11.15000   1.0879091    1.09604613   1.09562701  0.91919   
  11.15500   1.079891     1.09578381   1.09536532  0.92602   
  11.16000   1.0765001    1.09552183   1.09510391  0.92894   
  11.16500   1.1007273    1.09526017   1.0948428   0.90849   
  11.17000   1.1045272    1.09499885   1.09458198  0.90536   
  11.17500   1.101109     1.09473785   1.09432146  0.90818   
  11.18000   1.0943364    1.09447719   1.09406124  0.9138    
  11.18500   1.131409     1.09421686   1.09380132  0.88385   
  11.19000   1.0780455    1.09395687   1.0935417   0.9276    
  11.19500   1.100409     1.09369721   1.09328238  0.90875   
  11.20000   1.0878818    1.0934379    1.09302338  0.91922   
  11.20500   1.091709     1.09317892   1.09276469  0.916     
  11.21000   1.1120909    1.09292029   1.0925063   0.89921   
  11.21500   1.0579545    1.09266199   1.09224824  0.94522   
  11.22000   1.0742728    1.09240405   1.09199049  0.93086   
  11.22500   1.0806818    1.09214645   1.09173306  0.92534   
  11.23000   1.0568       1.0918892    1.09147595  0.94625   
  11.23500   1.0867455    1.0916323    1.09121917  0.92018   
  11.24000   1.0666364    1.09137575   1.09096271  0.93753   
  11.24500   1.0621545    1.09111955   1.09070658  0.94148   
  11.25000   1.0890636    1.0908637    1.09045078  0.91822   
  11.25500   1.0787545    1.09060822   1.09019531  0.92699   
  11.26000   1.0761364    1.09035309   1.08994018  0.92925   
  11.26500   1.084891     1.09009832   1.08968539  0.92175   
  11.27000   1.0659363    1.08984391   1.08943094  0.93814   
  11.27500   1.074609     1.08958987   1.08917682  0.93057   
  11.28000   1.0806546    1.08933618   1.08892305  0.92537   
  11.28500   1.0651546    1.08908287   1.08866963  0.93883   
  11.29000   1.0818455    1.08882992   1.08841655  0.92435   
  11.29500   1.0602       1.08857734   1.08816383  0.94322   
  11.30000   1.0894364    1.08832514   1.08791145  0.91791   
  11.30500   1.0780728    1.0880733    1.08765943  0.92758   
  11.31000   1.1087272    1.08782184   1.08740777  0.90194   
  11.31500   1.0761545    1.08757076   1.08715646  0.92923   
  11.32000   1.0503454    1.08732006   1.08690551  0.95207   
  11.32500   1.0920182    1.08706973   1.08665493  0.91574   
  11.33000   1.086709     1.08681978   1.08640471  0.92021   
  11.33500   1.1132272    1.08657022   1.08615485  0.89829   
  11.34000   1.0670455    1.08632104   1.08590537  0.93717   
  11.34500   1.0814364    1.08607225   1.08565625  0.9247    
  11.35000   1.0852727    1.08582385   1.0854075   0.92143   
  11.35500   1.0742728    1.08557583   1.08515913  0.93086   
  11.36000   1.0526545    1.08532821   1.08491113  0.94998   
  11.36500   1.0708636    1.08508098   1.08466351  0.93383   
  11.37000   1.0746546    1.08483414   1.08441627  0.93053   
  11.37500   1.0727727    1.0845877    1.08416941  0.93216   
  11.38000   1.0867546    1.08434165   1.08392294  0.92017   
  11.38500   1.0920727    1.08409601   1.08367684  0.91569   
  11.39000   1.0749727    1.08385076   1.08343114  0.93026   
  11.39500   1.0632454    1.08360592   1.08318582  0.94052   
  11.40000   1.0711818    1.08336148   1.08294089  0.93355   
  11.40500   1.0624818    1.08311745   1.08269636  0.94119   
  11.41000   1.0719546    1.08287383   1.08245222  0.93288   
  11.41500   1.0663364    1.08263061   1.08220847  0.93779   
  11.42000   1.0685272    1.0823878    1.08196512  0.93587   
  11.42500   1.0761546    1.08214541   1.08172217  0.92923   
  11.43000   1.0617909    1.08190342   1.08147962  0.94181   
  11.43500   1.1026182    1.08166186   1.08123748  0.90693   
  11.44000   1.0723455    1.08142071   1.08099573  0.93254   
  11.44500   1.0795909    1.08117997   1.0807544   0.92628   
  11.45000   1.0920454    1.08093966   1.08051347  0.91571   
  11.45500   1.0764818    1.08069977   1.08027294  0.92895   
  11.46000   1.0988364    1.0804603    1.08003283  0.91005   
  11.46500   1.0644363    1.08022125   1.07979313  0.93946   
  11.47000   1.0803454    1.07998263   1.07955385  0.92563   
  11.47500   1.0697       1.07974443   1.07931498  0.93484   
  11.48000   1.0670637    1.07950667   1.07907653  0.93715   
  11.48500   1.1234727    1.07926933   1.07883849  0.8901    
  11.49000   1.0871181    1.07903243   1.07860088  0.91986   
  11.49500   1.0932091    1.07879595   1.07836368  0.91474   
  11.50000   1.0833637    1.07855991   1.07812691  0.92305   
  11.50500   1.0825727    1.07832431   1.07789057  0.92373   
  11.51000   1.0985       1.07808915   1.07765465  0.91033   
  11.51500   1.0666363    1.07785442   1.07741916  0.93753   
  11.52000   1.0602546    1.07762013   1.0771841   0.94317   
  11.52500   1.0686091    1.07738628   1.07694946  0.9358    
  11.53000   1.0742728    1.07715288   1.07671527  0.93086   
  11.53500   1.0927908    1.07691992   1.0764815   0.91509   
  11.54000   1.0628818    1.0766874    1.07624817  0.94084   
  11.54500   1.0985273    1.07645533   1.07601527  0.91031   
  11.55000   1.0932       1.07622371   1.07578282  0.91475   
  11.55500   1.1230909    1.07599254   1.0755508   0.8904    
  11.56000   1.0655273    1.07576182   1.07531922  0.9385    
  11.56500   1.0803363    1.07553155   1.07508808  0.92564   
  11.57000   1.0848364    1.07530173   1.07485739  0.9218    
  11.57500   1.0617909    1.07507237   1.07462714  0.94181   
  11.58000   1.092409     1.07484346   1.07439734  0.91541   
  11.58500   1.0670637    1.07461501   1.07416798  0.93715   
  11.59000   1.0939273    1.07438702   1.07393908  0.91414   
  11.59500   1.079891     1.07415949   1.07371062  0.92602   
  11.60000   1.089        1.07393242   1.07348261  0.91827   
  11.60500   1.0879272    1.07370581   1.07325506  0.91918   
  11.61000   1.1144091    1.07347966   1.07302796  0.89734   
  11.61500   1.0723819    1.07325398   1.07280132  0.9325    
  11.62000   1.0499727    1.07302876   1.07257513  0.95241   
  11.62500   1.0803455    1.07280401   1.07234939  0.92563   
  11.63000   1.0393819    1.07257973   1.07212412  0.96211   
  11.63500   1.05         1.07235591   1.07189931  0.95238   
  11.64000   1.0511091    1.07213257   1.07167495  0.95138   
  11.64500   1.0822273    1.0719097    1.07145106  0.92402   
  11.65000   1.0973818    1.0716873    1.07122763  0.91126   
  11.65500   1.0564727    1.07146538   1.07100467  0.94655   
  11.66000   1.0727273    1.07124392   1.07078217  0.9322    
  11.66500   1.1132545    1.07102295   1.07056014  0.89827   
  11.67000   1.0753636    1.07080245   1.07033858  0.92992   
  11.67500   1.0988364    1.07058243   1.07011748  0.91005   
  11.68000   1.0852091    1.07036289   1.06989686  0.92148   
  11.68500   1.0901545    1.07014383   1.0696767   0.9173    
  11.69000   1.0545636    1.06992525   1.06945702  0.94826   
  11.69500   1.1185635    1.06970715   1.06923781  0.894     
  11.70000   1.1068637    1.06948954   1.06901908  0.90345   
  11.70500   1.075        1.06927241   1.06880082  0.93023   
  11.71000   1.0879091    1.06905576   1.06858304  0.91919   
  11.71500   1.0723181    1.0688396    1.06836573  0.93256   
  11.72000   1.0776545    1.06862393   1.0681489   0.92794   
  11.72500   1.0640454    1.06840875   1.06793255  0.93981   
  11.73000   1.0533818    1.06819405   1.06771668  0.94932   
  11.73500   1.0534272    1.06797985   1.0675013   0.94928   
  11.74000   1.0674546    1.06776614   1.06728639  0.93681   
  11.74500   1.0613364    1.06755292   1.06707197  0.94221   
  11.75000   1.0826091    1.06734019   1.06685803  0.92369   
  11.75500   1.0692999    1.06712795   1.06664458  0.93519   
  11.76000   1.0397455    1.06691622   1.06643161  0.96177   
  11.76500   1.0492091    1.06670497   1.06621913  0.9531    
  11.77000   1.0670727    1.06649423   1.06600713  0.93714   
  11.77500   1.0753909    1.06627852   1.06579563  0.92989   
  11.78000   1.0992546    1.06606879   1.06558461  0.90971   
  11.78500   1.0439545    1.06585956   1.06537409  0.9579    
  11.79000   1.0442909    1.06565083   1.06516405  0.95759   
  11.79500   1.0878454    1.0654426    1.06495451  0.91925   
  11.80000   1.0833364    1.06523487   1.06474546  0.92307   
  11.80500   1.036        1.06502765   1.0645369   0.96525   
  11.81000   1.0860181    1.06482092   1.06432884  0.92079   
  11.81500   1.0666363    1.06461471   1.06412127  0.93753   
  11.82000   1.0628818    1.06440899   1.0639142   0.94084   
  11.82500   1.0723636    1.06420378   1.06370762  0.93252   
  11.83000   1.059891     1.06399908   1.06350155  0.94349   
  11.83500   1.0795727    1.06379489   1.06329597  0.92629   
  11.84000   1.0549091    1.0635912    1.06309089  0.94795   
  11.84500   1.0648183    1.06338802   1.0628863   0.93913   
  11.85000   1.072        1.06318535   1.06268222  0.93284   
  11.85500   1.0632455    1.0629832    1.06247864  0.94052   
  11.86000   1.0776364    1.06278155   1.06227556  0.92796   
  11.86500   1.0757272    1.06258041   1.06207299  0.9296    
  11.87000   1.0806999    1.06237979   1.06187091  0.92533   
  11.87500   1.0897545    1.06217968   1.06166934  0.91764   
  11.88000   1.0817909    1.06198008   1.06146828  0.92439   
  11.88500   1.0864091    1.061781     1.06126772  0.92046   
  11.89000   1.0780182    1.06158243   1.06106766  0.92763   
  11.89500   1.090909     1.06138438   1.06086811  0.91667   
  11.90000   1.0686091    1.06118684   1.06066907  0.9358    
  11.90500   1.0973455    1.06098983   1.06047054  0.91129   
  11.91000   1.1136818    1.06079332   1.06027251  0.89792   
  11.91500   1.0810455    1.06059734   1.06007499  0.92503   
  11.92000   1.0761182    1.06040188   1.05987798  0.92927   
  11.92500   1.0651546    1.06020693   1.05968148  0.93883   
  11.93000   1.1067909    1.06001251   1.05948549  0.90351   
  11.93500   1.0864091    1.0598186    1.05929001  0.92046   
  11.94000   1.0761819    1.05962522   1.05909505  0.92921   
  11.94500   1.0855908    1.05943236   1.05890059  0.92116   
  11.95000   1.0814091    1.05924002   1.05870665  0.92472   
  11.95500   1.0776364    1.0590482    1.05851322  0.92796   
  11.96000   1.0458819    1.0588569    1.0583203   0.95613   
  11.96500   1.0742728    1.05866613   1.0581279   0.93086   
  11.97000   1.0738455    1.05847589   1.05793601  0.93123   
  11.97500   1.0746365    1.05828617   1.05774463  0.93055   
  11.98000   1.0889817    1.05809697   1.05755377  0.91829   
  11.98500   1.0787728    1.0579083    1.05736343  0.92698   
  11.99000   1.060209     1.05772015   1.0571736   0.94321   
  11.99500   1.0640273    1.05753254   1.05698429  0.93983   
  12.00000   1.0652       1.05734544   1.0567955   0.93879   
  12.00500   1.061        1.05715888   1.05660722  0.94251   
  12.01000   1.0712454    1.05697285   1.05641946  0.93349   
  12.01500   1.0640182    1.05678734   1.05623222  0.93983   
  12.02000   1.0867546    1.05660236   1.05604549  0.92017   
  12.02500   1.0624727    1.05641791   1.05585929  0.9412    
  12.03000   1.0746636    1.05623399   1.0556736   0.93052   
  12.03500   1.0753819    1.0560506    1.05548844  0.9299    
  12.04000   1.0818363    1.05586775   1.05530379  0.92435   
  12.04500   1.0658909    1.05568542   1.05511966  0.93818   
  12.05000   1.0841182    1.05550362   1.05493606  0.92241   
  12.05500   1.0848364    1.05532236   1.05475297  0.9218    
  12.06000   1.0765182    1.05514162   1.05457041  0.92892   
  12.06500   1.0704818    1.05496142   1.05438836  0.93416   
  12.07000   1.0610273    1.05478175   1.05420684  0.94248   
  12.07500   1.054909     1.05460262   1.05402584  0.94795   
  12.08000   1.0579273    1.05442401   1.05384537  0.94524   
  12.08500   1.0852091    1.05424594   1.05366541  0.92148   
  12.09000   1.0519091    1.05406841   1.05348598  0.95065   
  12.09500   1.0624727    1.05389141   1.05330707  0.9412    
  12.10000   1.0507909    1.05371494   1.05312868  0.95166   
  12.10500   1.0590727    1.05353901   1.05295082  0.94422   
  12.11000   1.0435455    1.05336361   1.05277348  0.95827   
  12.11500   1.0310454    1.05318875   1.05259666  0.96989   
  12.12000   1.0750182    1.05301443   1.05242037  0.93022   
  12.12500   1.0738909    1.05284063   1.0522446   0.93119   
  12.13000   1.0337       1.05266738   1.05206935  0.9674    
  12.13500   1.1090909    1.05249466   1.05189463  0.90164   
  12.14000   1.0901364    1.05232248   1.05172044  0.91732   
  12.14500   1.0526999    1.05215083   1.05154677  0.94994   
  12.15000   1.0742728    1.05197973   1.05137362  0.93086   
  12.15500   1.0882273    1.05180915   1.051201    0.91893   
  12.16000   1.0613637    1.05163912   1.0510289   0.94218   
  12.16500   1.0716091    1.05146962   1.05085733  0.93318   
  12.17000   1.0572455    1.05130066   1.05068629  0.94585   
  12.17500   1.0560273    1.05113224   1.05051577  0.94695   
  12.18000   1.0746546    1.05096436   1.05034577  0.93053   
  12.18500   1.0791637    1.05079701   1.0501763   0.92664   
  12.19000   1.0496091    1.05063021   1.05000736  0.95274   
  12.19500   1.067409     1.05046394   1.04983894  0.93685   
  12.20000   1.093209     1.05029821   1.04967105  0.91474   
  12.20500   1.0549545    1.05013301   1.04950368  0.94791   
  12.21000   1.0674365    1.04996836   1.04933684  0.93682   
  12.21500   1.0621545    1.04980425   1.04917052  0.94148   
  12.22000   1.0503908    1.04964067   1.04900473  0.95203   
  12.22500   1.0734546    1.04947763   1.04883947  0.93157   
  12.23000   1.0878454    1.04931514   1.04867473  0.91925   
  12.23500   1.0617273    1.04915318   1.04851052  0.94186   
  12.24000   1.1007272    1.04899176   1.04834683  0.90849   
  12.24500   1.0602092    1.04883088   1.04818367  0.94321   
  12.25000   1.0719546    1.04867054   1.04802104  0.93288   
  12.25500   1.0643818    1.04851074   1.04785893  0.93951   
  12.26000   1.0648       1.04835148   1.04769734  0.93914   
  12.26500   1.0829818    1.04819276   1.04753629  0.92338   
  12.27000   1.0651363    1.04803458   1.04737575  0.93885   
  12.27500   1.0723181    1.04787693   1.04721575  0.93256   
  12.28000   1.0947       1.04771983   1.04705627  0.91349   
  12.28500   1.0693455    1.04756327   1.04689731  0.93515   
  12.29000   1.0692909    1.04740724   1.04673888  0.9352    
  12.29500   1.0792       1.04725176   1.04658097  0.92661   
  12.30000   1.0647727    1.04709682   1.04642359  0.93917   
  12.30500   1.0443363    1.04694241   1.04626674  0.95755   
  12.31000   1.0606545    1.04678855   1.0461104   0.94281   
  12.31500   1.0700455    1.04663522   1.0459546   0.93454   
  12.32000   1.0557091    1.04648244   1.04579932  0.94723   
  12.32500   1.0935454    1.04633019   1.04564456  0.91446   
  12.33000   1.0712       1.04617848   1.04549033  0.93353   
  12.33500   1.047709     1.04602732   1.04533662  0.95446   
  12.34000   1.0568637    1.04587669   1.04518343  0.9462    
  12.34500   1.0541818    1.0457266    1.04503077  0.9486    
  12.35000   1.0643818    1.04557705   1.04487863  0.93951   
  12.35500   1.0541545    1.04542804   1.04472702  0.94863   
  12.36000   1.0686091    1.04527957   1.04457592  0.9358    
  12.36500   1.0867909    1.04513164   1.04442536  0.92014   
  12.37000   1.0829545    1.04498424   1.04427531  0.9234    
  12.37500   1.0590636    1.04483739   1.04412579  0.94423   
  12.38000   1.0814545    1.04469107   1.04397679  0.92468   
  12.38500   1.0742909    1.04454529   1.04382831  0.93085   
  12.39000   1.0527       1.04440005   1.04368035  0.94994   
  12.39500   1.0587455    1.04425535   1.04353291  0.94451   
  12.40000   1.0189818    1.04411119   1.043386    0.98137   
  12.40500   1.0370909    1.04396757   1.04323961  0.96424   
  12.41000   1.0545273    1.04382448   1.04309374  0.94829   
  12.41500   1.0583818    1.04368193   1.04294838  0.94484   
  12.42000   1.0557091    1.04353992   1.04280355  0.94723   
  12.42500   1.0670182    1.04339845   1.04265924  0.93719   
  12.43000   1.0701182    1.04325751   1.04251545  0.93448   
  12.43500   1.0477545    1.04311711   1.04237218  0.95442   
  12.44000   1.0803455    1.04297725   1.04222942  0.92563   
  12.44500   1.0348636    1.04283793   1.04208719  0.96631   
  12.45000   1.0507727    1.04269914   1.04194547  0.95168   
  12.45500   1.0852454    1.04256088   1.04180427  0.92145   
  12.46000   1.0594546    1.04242317   1.04166359  0.94388   
  12.46500   1.0473819    1.04228599   1.04152343  0.95476   
  12.47000   1.0617727    1.04214935   1.04138379  0.94182   
  12.47500   1.0768909    1.04201324   1.04124466  0.9286    
  12.48000   1.0602       1.04187766   1.04110604  0.94322   
  12.48500   1.0810727    1.04174262   1.04096795  0.92501   
  12.49000   1.0432273    1.04160812   1.04083037  0.95856   
  12.49500   1.0488455    1.04147415   1.0406933   0.95343   
  12.50000   1.0640181    1.04134072   1.04055675  0.93983   
  12.50500   1.0564545    1.04120782   1.04042071  0.94656   
  12.51000   1.0883       1.04107546   1.04028519  0.91886   
  12.51500   1.0742546    1.04094362   1.04015018  0.93088   
  12.52000   1.0780182    1.04081233   1.04001569  0.92763   
  12.52500   1.0345       1.04068156   1.03988171  0.96665   
  12.53000   1.0632546    1.04055133   1.03974824  0.94051   
  12.53500   1.0738636    1.04042163   1.03961528  0.93122   
  12.54000   1.0598454    1.04029247   1.03948283  0.94353   
  12.54500   1.0606091    1.04016383   1.0393509   0.94285   
  12.55000   1.0560454    1.04003573   1.03921947  0.94693   
  12.55500   1.0318182    1.03990816   1.03908856  0.96916   
  12.56000   1.0863454    1.03978112   1.03895816  0.92052   
  12.56500   1.0511181    1.03965461   1.03882826  0.95137   
  12.57000   1.0610182    1.03952863   1.03869887  0.94249   
  12.57500   1.0977091    1.03940319   1.03857     0.91099   
  12.58000   1.0567909    1.03927827   1.03844163  0.94626   
  12.58500   1.0780272    1.03915389   1.03831376  0.92762   
  12.59000   1.0598637    1.03903003   1.03818641  0.94352   
  12.59500   1.0677726    1.0389067    1.03805956  0.93653   
  12.60000   1.0583637    1.0387839    1.03793322  0.94485   
  12.60500   1.0712454    1.03866163   1.03780738  0.93349   
  12.61000   1.0878818    1.03853989   1.03768205  0.91922   
  12.61500   1.1041545    1.03841868   1.03755722  0.90567   
  12.62000   1.0758001    1.03829799   1.03743289  0.92954   
  12.62500   1.0708363    1.03817784   1.03730907  0.93385   
  12.63000   1.0765636    1.0380582    1.03718575  0.92888   
  12.63500   1.0606183    1.0379391    1.03706294  0.94285   
  12.64000   1.0511183    1.03782052   1.03694062  0.95137   
  12.64500   1.0777       1.03770247   1.03681881  0.9279    
  12.65000   1.0712272    1.03758494   1.0366975   0.93351   
  12.65500   1.0602546    1.03746794   1.03657668  0.94317   
  12.66000   1.0708636    1.03735146   1.03645637  0.93383   
  12.66500   1.0674363    1.03723551   1.03633656  0.93682   
  12.67000   1.0712454    1.03712009   1.03621724  0.93349   
  12.67500   1.0515636    1.03700518   1.03609842  0.95096   
  12.68000   1.0284545    1.0368908    1.0359801   0.97233   
  12.68500   1.0670636    1.03677695   1.03586227  0.93715   
  12.69000   1.0333455    1.03666361   1.03574495  0.96773   
  12.69500   1.0745908    1.0365508    1.03562811  0.93059   
  12.70000   1.064        1.03643851   1.03551177  0.93985   
  12.70500   1.0745909    1.03632674   1.03539593  0.93059   
  12.71000   1.0519364    1.0362155    1.03528058  0.95063   
  12.71500   1.0484818    1.03610477   1.03516572  0.95376   
  12.72000   1.0454273    1.03599457   1.03505135  0.95655   
  12.72500   1.0511091    1.03588488   1.03493748  0.95138   
  12.73000   1.0428001    1.03577572   1.03482409  0.95896   
  12.73500   1.0473909    1.03566707   1.0347112   0.95475   
  12.74000   1.0545909    1.03555895   1.0345988   0.94823   
  12.74500   1.0515274    1.03545134   1.03448688  0.951     
  12.75000   1.0742728    1.03534425   1.03437545  0.93086   
  12.75500   1.0614091    1.03523768   1.03426451  0.94214   
  12.76000   1.0208       1.03513163   1.03415406  0.97962   
  12.76500   1.0768909    1.03502609   1.0340441   0.9286    
  12.77000   1.0394363    1.03492107   1.03393462  0.96206   
  12.77500   1.0576091    1.03481656   1.03382562  0.94553   
  12.78000   1.0617455    1.03471257   1.03371711  0.94185   
  12.78500   1.0470001    1.0346091    1.03360908  0.95511   
  12.79000   1.0345       1.03450614   1.03350154  0.96665   
  12.79500   1.0311091    1.0344037    1.03339448  0.96983   
  12.80000   1.0685636    1.03430177   1.0332879   0.93584   
  12.80500   1.0526181    1.03420035   1.0331818   0.95001   
  12.81000   1.0378909    1.03409945   1.03307618  0.96349   
  12.81500   1.0549545    1.03399906   1.03297103  0.94791   
  12.82000   1.0564728    1.03389919   1.03286637  0.94655   
  12.82500   1.0344545    1.03379982   1.03276219  0.96669   
  12.83000   1.0609727    1.03370097   1.03265848  0.94253   
  12.83500   1.0647454    1.03360263   1.03255525  0.93919   
  12.84000   1.0556545    1.0335048    1.0324525   0.94728   
  12.84500   1.0238818    1.03340748   1.03235022  0.97668   
  12.85000   1.0644273    1.03331067   1.03224841  0.93947   
  12.85500   1.0458636    1.03321437   1.03214708  0.95615   
  12.86000   1.0355909    1.03311858   1.03204622  0.96563   
  12.86500   1.0469726    1.0330233    1.03194583  0.95513   
  12.87000   1.0359727    1.03292852   1.03184591  0.96528   
  12.87500   1.0370909    1.03283426   1.03174647  0.96424   
  12.88000   1.0503818    1.0327405    1.03164749  0.95203   
  12.88500   1.0708364    1.03264725   1.03154898  0.93385   
  12.89000   1.0208455    1.03255451   1.03145094  0.97958   
  12.89500   1.0754273    1.03246227   1.03135337  0.92986   
  12.90000   1.057591     1.03237054   1.03125626  0.94555   
  12.90500   1.0446818    1.03227932   1.03115962  0.95723   
  12.91000   1.0587455    1.03218859   1.03106344  0.94451   
  12.91500   1.0389818    1.03209838   1.03096773  0.96248   
  12.92000   1.0518636    1.03200867   1.03087248  0.95069   
  12.92500   1.0541636    1.03191946   1.0307777   0.94862   
  12.93000   1.0246545    1.03183076   1.03068337  0.97594   
  12.93500   1.0370909    1.03174256   1.03058951  0.96424   
  12.94000   1.0613909    1.03165486   1.03049611  0.94216   
  12.94500   1.0443363    1.03156767   1.03040316  0.95755   
  12.95000   1.0329363    1.03148097   1.03031068  0.96811   
  12.95500   1.0833       1.03139478   1.03021865  0.92311   
  12.96000   1.0435909    1.03130909   1.03012708  0.95823   
  12.96500   1.023091     1.0312239    1.03003596  0.97743   
  12.97000   1.0151182    1.03113922   1.0299453   0.98511   
  12.97500   1.0515181    1.03105503   1.02985509  0.95101   
  12.98000   1.0609545    1.03097134   1.02976534  0.94255   
  12.98500   1.0158818    1.03088815   1.02967604  0.98437   
  12.99000   1.0435909    1.03080546   1.02958719  0.95823   
  12.99500   1.0469818    1.03072326   1.02949879  0.95513   
  13.00000   1.0242546    1.03064157   1.02941084  0.97632   
  13.00500   1.0276545    1.03056037   1.02932334  0.97309   
  13.01000   1.0693364    1.03047968   1.02923629  0.93516   
  13.01500   1.0276999    1.03039947   1.02914969  0.97305   
  13.02000   1.0405455    1.03031977   1.02906353  0.96103   
  13.02500   1.057591     1.03024056   1.02897782  0.94555   
  13.03000   1.0568       1.03016185   1.02889255  0.94625   
  13.03500   1.031091     1.03008363   1.02880772  0.96985   
  13.04000   1.0545272    1.03000591   1.02872334  0.94829   
  13.04500   1.0579363    1.02992869   1.02863941  0.94524   
  13.05000   1.0458636    1.02985436   1.02855591  0.95615   
  13.05500   1.0636818    1.02977813   1.02847285  0.94013   
  13.06000   1.0507909    1.02970239   1.02839023  0.95166   
  13.06500   1.031091     1.02962715   1.02830805  0.96985   
  13.07000   1.0621545    1.02955239   1.02822631  0.94148   
  13.07500   1.0485274    1.02947814   1.028145    0.95372   
  13.08000   1.0216364    1.02940437   1.02806413  0.97882   
  13.08500   1.0598363    1.0293311    1.0279837   0.94354   
  13.09000   1.0504091    1.02925832   1.0279037   0.95201   
  13.09500   1.0068636    1.02918603   1.02782413  0.99318   
  13.10000   1.0636818    1.02911423   1.02774499  0.94013   
  13.10500   1.0575727    1.02904293   1.02766629  0.94556   
  13.11000   1.0223454    1.02897212   1.02758801  0.97814   
  13.11500   1.0211818    1.02890179   1.02751017  0.97926   
  13.12000   1.0106546    1.02883196   1.02743275  0.98946   
  13.12500   1.0314546    1.02876262   1.02735576  0.9695    
  13.13000   1.0014818    1.02869376   1.0272792   0.99852   
  13.13500   0.99693638   1.0286254    1.02720306  1.00307   
  13.14000   1.0004272    1.02855753   1.02712735  0.99957   
  13.14500   1.0519091    1.02849015   1.02705206  0.95065   
  13.15000   1.0557272    1.02842325   1.02697719  0.94721   
  13.15500   1.0602       1.02835685   1.02690274  0.94322   
  13.16000   1.0705       1.02829093   1.02682872  0.93414   
  13.16500   1.0409364    1.0282255    1.02675511  0.96067   
  13.17000   1.0496181    1.02816056   1.02668193  0.95273   
  13.17500   1.0655727    1.02809611   1.02660916  0.93846   
  13.18000   1.0663182    1.02803215   1.02653681  0.93781   
  13.18500   1.0439819    1.02796867   1.02646487  0.95787   
  13.19000   1.0579363    1.02790568   1.02639335  0.94524   
  13.19500   1.0889819    1.02784318   1.02632225  0.91829   
  13.20000   1.0341182    1.02778117   1.02625155  0.96701   
  13.20500   1.0234727    1.02771964   1.02618127  0.97707   
  13.21000   1.0768909    1.0276586    1.0261114   0.9286    
  13.21500   1.0576183    1.02759805   1.02604194  0.94552   
  13.22000   1.0208454    1.02753799   1.02597289  0.97958   
  13.22500   1.0333637    1.02747841   1.02590425  0.96771   
  13.23000   1.0473819    1.02741932   1.02583601  0.95476   
  13.23500   1.0427909    1.02736072   1.02576819  0.95897   
  13.24000   1.0523182    1.0273026    1.02570076  0.95028   
  13.24500   1.0299728    1.02724497   1.02563374  0.9709    
  13.25000   1.0340909    1.02718783   1.02556712  0.96703   
  13.25500   1.0363909    1.02713117   1.02550091  0.96489   
  13.26000   1.0446635    1.02707501   1.0254351   0.95725   
  13.26500   1.0143818    1.02701932   1.02536968  0.98582   
  13.27000   1.0374818    1.02696413   1.02530467  0.96387   
  13.27500   1.0537727    1.02690942   1.02524005  0.94897   
  13.28000   1.0193363    1.0268552    1.02517584  0.98103   
  13.28500   1.0272546    1.02680146   1.02511201  0.97347   
  13.29000   1.0374727    1.02674822   1.02504859  0.96388   
  13.29500   1.0386363    1.02669546   1.02498555  0.9628    
  13.30000   1.0189273    1.02663883   1.02492291  0.98142   
  13.30500   1.0072454    1.02658706   1.02486067  0.99281   
  13.31000   1.0238637    1.02653577   1.02479881  0.97669   
  13.31500   1.0401636    1.02648498   1.02473734  0.96139   
  13.32000   1.0409091    1.02643467   1.02467627  0.9607    
  13.32500   1.0530728    1.02638485   1.02461558  0.9496    
  13.33000   1.0799545    1.02633552   1.02455527  0.92596   
  13.33500   1.0632273    1.02628668   1.02449536  0.94053   
  13.34000   1.0481365    1.02623833   1.02443583  0.95407   
  13.34500   1.0560272    1.02619047   1.02437668  0.94695   
  13.35000   1.0257908    1.02614309   1.02431792  0.97486   
  13.35500   1.0424364    1.02609621   1.02425953  0.95929   
  13.36000   1.0466181    1.02604981   1.02420153  0.95546   
  13.36500   1.0439364    1.02600391   1.02414391  0.95791   
  13.37000   1.0442909    1.02595852   1.02408669  0.95759   
  13.37500   1.0405273    1.0259136    1.02402982  0.96105   
  13.38000   1.0401819    1.02586916   1.02397333  0.96137   
  13.38500   1.0476999    1.02582523   1.02391722  0.95447   
  13.39000   0.99659091   1.02578178   1.02386148  1.00342   
  13.39500   1.0216182    1.02573883   1.02380612  0.97884   
  13.40000   1.0333182    1.02569637   1.02375113  0.96776   
  13.40500   1.0432091    1.02565441   1.02369651  0.95858   
  13.41000   1.0522909    1.02561293   1.02364226  0.95031   
  13.41500   1.0477455    1.02557196   1.02358837  0.95443   
  13.42000   1.0814091    1.02553148   1.02353486  0.92472   
  13.42500   1.0371182    1.02549149   1.02348172  0.96421   
  13.43000   1.0542001    1.02545201   1.02342894  0.94859   
  13.43500   1.081109     1.02541302   1.02337652  0.92498   
  13.44000   1.0420182    1.02537453   1.02332447  0.95968   
  13.44500   1.0302908    1.02533654   1.02327279  0.9706    
  13.45000   1.0814091    1.02529905   1.02322146  0.92472   
  13.45500   1.0325637    1.02526205   1.0231705   0.96846   
  13.46000   1.0409545    1.02522557   1.0231199   0.96066   
  13.46500   1.0523182    1.02518958   1.02306965  0.95028   
  13.47000   1.0469818    1.0251541    1.02301976  0.95513   
  13.47500   1.0450727    1.02511912   1.02297023  0.95687   
  13.48000   1.0518818    1.02508465   1.02292106  0.95068   
  13.48500   1.0329546    1.02505068   1.02287224  0.9681    
  13.49000   1.0356363    1.02501722   1.02282377  0.96559   
  13.49500   1.0405       1.02498427   1.02277566  0.96108   
  13.50000   1.0423909    1.02495183   1.0227279   0.95933   
  13.50500   1.0485274    1.0249199    1.02268048  0.95372   
  13.51000   1.0435454    1.02488848   1.02263342  0.95827   
  13.51500   1.0533818    1.02485757   1.0225867   0.94932   
  13.52000   1.0620909    1.02482718   1.02254034  0.94154   
  13.52500   1.0488909    1.0247973    1.02249431  0.95339   
  13.53000   1.0386544    1.02476795   1.02244864  0.96278   
  13.53500   1.0587273    1.02473911   1.0224033   0.94453   
  13.54000   1.0473636    1.02471079   1.02235831  0.95478   
  13.54500   1.0420727    1.02468299   1.02231366  0.95963   
  13.55000   1.0488364    1.0246557    1.02226936  0.95344   
  13.55500   1.0708818    1.02462895   1.02222539  0.93381   
  13.56000   1.0114092    1.02460272   1.02218176  0.98872   
  13.56500   1.0447       1.02457702   1.02213847  0.95721   
  13.57000   1.0374727    1.02455185   1.02209551  0.96388   
  13.57500   1.0000454    1.02452721   1.02205289  0.99995   
  13.58000   1.0231545    1.02450311   1.0220106   0.97737   
  13.58500   1.0348182    1.02447953   1.02196865  0.96635   
  13.59000   1.0140636    1.0244565    1.02192703  0.98613   
  13.59500   1.0439819    1.024434     1.02188574  0.95787   
  13.60000   1.0423909    1.02441205   1.02184477  0.95933   
  13.60500   1.0041544    1.02439063   1.02180414  0.99586   
  13.61000   1.0288182    1.02436976   1.02176384  0.97199   
  13.61500   1.023891     1.02434944   1.02172386  0.97667   
  13.62000   1.0249728    1.02432967   1.02168421  0.97564   
  13.62500   1.0537727    1.02431045   1.02164488  0.94897   
  13.63000   1.0352454    1.02429178   1.02160587  0.96595   
  13.63500   1.0227545    1.02427367   1.02156719  0.97775   
  13.64000   1.0359546    1.02425612   1.02152883  0.96529   
  13.64500   1.0462091    1.02423913   1.02149079  0.95583   
  13.65000   1.0470182    1.0242227    1.02145307  0.95509   
  13.65500   1.0143636    1.02420685   1.02141566  0.98584   
  13.66000   1.0242909    1.02419156   1.02137858  0.97629   
  13.66500   1.0363909    1.02417685   1.0213418   0.96489   
  13.67000   1.0049273    1.02416271   1.02130535  0.9951    
  13.67500   0.9829818    1.02414914   1.0212692   1.01731   
  13.68000   1.0193454    1.02413616   1.02123337  0.98102   
  13.68500   1.0106364    1.02412377   1.02119785  0.98948   
  13.69000   1.0272546    1.02411196   1.02116264  0.97347   
  13.69500   1.0265001    1.02410075   1.02112774  0.97418   
  13.70000   1.0439819    1.02409013   1.02109315  0.95787   
  13.70500   1.0567908    1.02408011   1.02105886  0.94626   
  13.71000   1.0465636    1.02407069   1.02102489  0.95551   
  13.71500   1.0485182    1.02406188   1.02099121  0.95373   
  13.72000   1.0394273    1.02405368   1.02095784  0.96207   
  13.72500   1.0360183    1.02404609   1.02092477  0.96523   
  13.73000   1.0450727    1.02403913   1.020892    0.95687   
  13.73500   1.0435727    1.02403278   1.02085954  0.95825   
  13.74000   1.0473636    1.02402706   1.02082737  0.95478   
  13.74500   1.0193181    1.02402197   1.0207955   0.98105   
  13.75000   1.0579545    1.02401752   1.02076393  0.94522   
  13.75500   1.011409     1.02401371   1.02073266  0.98872   
  13.76000   1.0348182    1.02401055   1.02070168  0.96635   
  13.76500   1.0439273    1.02400803   1.02067099  0.95792   
  13.77000   1.0163182    1.02400617   1.0206406   0.98394   
  13.77500   1.0397727    1.02400497   1.02061049  0.96175   
  13.78000   1.0435636    1.02400444   1.02058068  0.95825   
  13.78500   1.0340728    1.02400458   1.02055116  0.96705   
  13.79000   1.0685455    1.02400539   1.02052193  0.93585   
  13.79500   1.0534364    1.02400689   1.02049298  0.94927   
  13.80000   1.0340637    1.02403203   1.02046432  0.96706   
  13.80500   1.0492545    1.02403495   1.02043595  0.95306   
  13.81000   1.0549364    1.02403858   1.02040786  0.94792   
  13.81500   1.0110182    1.02404292   1.02038005  0.9891    
  13.82000   1.0545728    1.02404797   1.02035252  0.94825   
  13.82500   1.0242909    1.02405374   1.02032528  0.97629   
  13.83000   1.0212455    1.02406024   1.02029831  0.9792    
  13.83500   1.0352454    1.02406747   1.02027163  0.96595   
  13.84000   1.0355726    1.02407544   1.02024522  0.96565   
  13.84500   1.0178455    1.02408416   1.02021909  0.98247   
  13.85000   1.0333       1.02409364   1.02019323  0.96777   
  13.85500   1.0564545    1.02410389   1.02016765  0.94656   
  13.86000   1.0204545    1.0241149    1.02014234  0.97996   
  13.86500   1.0064363    1.0241267    1.0201173   0.9936    
  13.87000   1.0291818    1.02413929   1.02009253  0.97165   
  13.87500   1.0273181    1.02415267   1.02006804  0.97341   
  13.88000   1.0257546    1.02416686   1.02004381  0.97489   
  13.88500   1.0197001    1.02418187   1.02001985  0.98068   
  13.89000   1.0193455    1.02419771   1.01999616  0.98102   
  13.89500   1.0261364    1.02421437   1.01997273  0.97453   
  13.90000   1.0322       1.02423189   1.01994957  0.9688    
  13.90500   0.99436361   1.02425027   1.01992667  1.00567   
  13.91000   1.0253909    1.0242695    1.01990403  0.97524   
  13.91500   1.0382727    1.02428962   1.01988165  0.96314   
  13.92000   1.0155727    1.02431062   1.01985954  0.98467   
  13.92500   1.0697091    1.02433252   1.01983768  0.93483   
  13.93000   1.0352727    1.02435533   1.01981608  0.96593   
  13.93500   1.0393819    1.02437907   1.01979474  0.96211   
  13.94000   1.0613364    1.02440374   1.01977365  0.94221   
  13.94500   1.0424364    1.02442936   1.01975282  0.95929   
  13.95000   1.0443636    1.02445593   1.01973224  0.95752   
  13.95500   1.0704273    1.02448349   1.01971192  0.93421   
  13.96000   1.0234818    1.02451203   1.01969185  0.97706   
  13.96500   1.0265       1.02454157   1.01967202  0.97418   
  13.97000   1.0443636    1.02457213   1.01965245  0.95752   
  13.97500   1.0261091    1.02460372   1.01963312  0.97456   
  13.98000   1.0079546    1.02463637   1.01961404  0.99211   
  13.98500   1.0386091    1.02467007   1.01959521  0.96283   
  13.99000   1.0261545    1.02470486   1.01957663  0.97451   
  13.99500   1.0370909    1.02474076   1.01955828  0.96424   
  14.00000   1.0162727    1.02477776   1.01954018  0.98399   
  14.00500   0.99472725   1.02481589   1.01952232  1.0053    
  14.01000   1.0151637    1.02485517   1.01950471  0.98506   
  14.01500   1.0022454    1.02489562   1.01948733  0.99776   
  14.02000   1.0269363    1.02493726   1.01947019  0.97377   
  14.02500   1.0170182    1.02498011   1.01945329  0.98327   
  14.03000   1.0189546    1.02502417   1.01943662  0.9814    
  14.03500   1.0609819    1.02506949   1.01942019  0.94252   
  14.04000   1.0253818    1.02511609   1.019404    0.97525   
  14.04500   1.0352727    1.02516398   1.01938804  0.96593   
  14.05000   1.0374727    1.02521319   1.01937231  0.96388   
  14.05500   1.0132455    1.02526374   1.01935681  0.98693   
  14.06000   1.056409     1.02531568   1.01934154  0.9466    
  14.06500   1.0772455    1.02536899   1.0193265   0.92829   
  14.07000   1.0465727    1.02542371   1.01931169  0.9555    
  14.07500   1.0352727    1.02547988   1.01929711  0.96593   
  14.08000   1.0587455    1.02553752   1.01928275  0.94451   
  14.08500   1.0556818    1.02559667   1.01926861  0.94726   
  14.09000   1.0170182    1.02565732   1.0192547   0.98327   
  14.09500   1.0560637    1.02571955   1.01924102  0.94691   
  14.10000   1.0443363    1.02578338   1.01922755  0.95755   
  14.10500   1.0567908    1.02584882   1.01921431  0.94626   
  14.11000   1.0651819    1.02591593   1.01920128  0.93881   
  14.11500   1.0594544    1.02598473   1.01918847  0.94388   
  14.12000   1.0564818    1.02605527   1.01917588  0.94654   
  14.12500   1.0462272    1.02612756   1.01916351  0.95582   
  14.13000   1.0197272    1.02620165   1.01915135  0.98065   
  14.13500   1.029909     1.02627758   1.01913941  0.97096   
  14.14000   1.0026819    1.02635539   1.01912768  0.99733   
  14.14500   1.0007546    1.02643513   1.01911616  0.99925   
  14.15000   1.0087546    1.02651683   1.01910485  0.99132   
  14.15500   1.0120908    1.02660052   1.01909376  0.98805   
  14.16000   1.033        1.02668629   1.01908287  0.96805   
  14.16500   1.050391     1.02677416   1.01907219  0.95203   
  14.17000   1.0223818    1.02686419   1.01906172  0.97811   
  14.17500   1.0246637    1.02695642   1.01905145  0.97593   
  14.18000   1.0511818    1.02705091   1.01904139  0.95131   
  14.18500   1.0159546    1.02714774   1.01903153  0.9843    
  14.19000   1.0655181    1.02724691   1.01902188  0.93851   
  14.19500   1.0606545    1.02734851   1.01901242  0.94281   
  14.20000   1.0295273    1.02745259   1.01900317  0.97132   
  14.20500   1.0394365    1.02755923   1.01899412  0.96206   
  14.21000   1.0333818    1.02766849   1.01898526  0.9677    
  14.21500   1.0106091    1.02778039   1.01897661  0.9895    
  14.22000   0.99016362   1.02789508   1.01896815  1.00993   
  14.22500   1.0178182    1.0280126    1.01895988  0.98249   
  14.23000   1.0420455    1.02813301   1.01895181  0.95965   
  14.23500   0.9871636    1.02825641   1.01894394  1.013     
  14.24000   1.0246545    1.02838286   1.01893626  0.97594   
  14.24500   1.0386363    1.02851249   1.01892876  0.9628    
  14.25000   1.0177727    1.02864532   1.01892146  0.98254   
  14.25500   1.0591091    1.02878147   1.01891435  0.94419   
  14.26000   1.0117546    1.02892103   1.01890743  0.98838   
  14.26500   1.0234545    1.02906411   1.01890069  0.97708   
  14.27000   1.0458363    1.0292108    1.01889414  0.95617   
  14.27500   1.0412545    1.02936121   1.01888778  0.96038   
  14.28000   1.0318455    1.02951541   1.0188816   0.96914   
  14.28500   1.0269272    1.02967359   1.0188756   0.97378   
  14.29000   1.0443455    1.02983583   1.01886979  0.95754   
  14.29500   1.024591     1.03000227   1.01886416  0.976     
  14.30000   1.0427999    1.03017301   1.0188587   0.95896   
  14.30500   1.024209     1.03034821   1.01885343  0.97636   
  14.31000   1.0272455    1.03052804   1.01884834  0.97348   
  14.31500   1.0417       1.03071256   1.01884342  0.95997   
  14.32000   1.0261818    1.03090197   1.01883868  0.97449   
  14.32500   1.0132272    1.03109643   1.01883411  0.98695   
  14.33000   1.0329546    1.0312961    1.01882972  0.9681    
  14.33500   1.0257546    1.03150115   1.01882551  0.97489   
  14.34000   1.0129091    1.03171172   1.01882146  0.98726   
  14.34500   1.0147545    1.03192809   1.01881759  0.98546   
  14.35000   1.0242273    1.03215041   1.01881389  0.97635   
  14.35500   1.0174091    1.03237895   1.01881035  0.98289   
  14.36000   1.0628636    1.03261375   1.01880699  0.94085   
  14.36500   1.0292       1.0328552    1.01880379  0.97163   
  14.37000   1.0110272    1.03310356   1.01880076  0.98909   
  14.37500   1.0307091    1.03335894   1.01879789  0.97021   
  14.38000   1.0280635    1.03362166   1.01879519  0.9727    
  14.38500   1.0132272    1.033892     1.01879265  0.98695   
  14.39000   1.0075909    1.03417025   1.01879028  0.99247   
  14.39500   1.0390455    1.0344567    1.01878806  0.96242   
  14.40000   1.0303364    1.03475166   1.01878601  0.97056   
  14.40500   1.0264819    1.03505548   1.01878412  0.9742    
  14.41000   1.024209     1.03536851   1.01878238  0.97636   
  14.41500   1.0269274    1.0356911    1.01878081  0.97378   
  14.42000   1.0269272    1.03602363   1.01877939  0.97378   
  14.42500   1.0333364    1.03636645   1.01877812  0.96774   
  14.43000   1.0033909    1.03672014   1.01877701  0.99662   
  14.43500   1.0466182    1.03708516   1.01877605  0.95546   
  14.44000   1.0435272    1.03746182   1.01877525  0.95829   
  14.44500   1.0538363    1.03785069   1.0187746   0.94891   
  14.45000   1.0408818    1.03825233   1.0187741   0.96072   
  14.45500   1.0590636    1.03866729   1.01877375  0.94423   
  14.46000   1.0261545    1.03909616   1.01877355  0.97451   
  14.46500   1.0144091    1.03953959   1.01877349  0.9858    
  14.47000   1.0299364    1.03999824   1.01877359  0.97093   
  14.47500   1.0072454    1.04047282   1.01877383  0.99281   
  14.48000   1.0151364    1.04096409   1.01877421  0.98509   
  14.48500   1.0249819    1.04147274   1.01877474  0.97563   
  14.49000   1.0299546    1.04199985   1.01877541  0.97092   
  14.49500   1.032209     1.04254636   1.01877623  0.9688    
  14.50000   0.99701816   1.04311296   1.01877719  1.00299   
  14.50500   1.0734545    1.04370083   1.01877828  0.93157   
  14.51000   1.0386091    1.04431108   1.01877952  0.96283   
  14.51500   1.0318364    1.04494488   1.01878089  0.96915   
  14.52000   1.0538363    1.04560352   1.01878241  0.94891   
  14.52500   1.0730909    1.04628833   1.01878406  0.93189   
  14.53000   1.0337       1.0470008    1.01878584  0.9674    
  14.53500   1.0393909    1.04774247   1.01878776  0.9621    
  14.54000   1.0292       1.04851505   1.01878982  0.97163   
  14.54500   1.0579363    1.04932036   1.018792    0.94524   
  14.55000   0.99430001   1.05016036   1.01879432  1.00573   
  14.55500   1.0273182    1.05103718   1.01879677  0.97341   
  14.56000   1.0663363    1.05195313   1.01879936  0.93779   
  14.56500   1.0234727    1.05291071   1.01880207  0.97707   
  14.57000   1.0276545    1.05391263   1.0188049   0.97309   
  14.57500   1.0295273    1.05496188   1.01880787  0.97132   
  14.58000   1.0276636    1.05606168   1.01881096  0.97308   
  14.58500   1.0386182    1.05721559   1.01881418  0.96282   
  14.59000   1.0340728    1.05842749   1.01881752  0.96705   
  14.59500   1.0477272    1.05970168   1.01882099  0.95445   
  14.60000   1.0556545    1.06104289   1.01882458  0.94728   
  14.60500   1.0507455    1.06245634   1.01882829  0.95171   
  14.61000   1.0572274    1.06394784   1.01883213  0.94587   
  14.61500   1.0273       1.0655239    1.01883608  0.97343   
  14.62000   1.0405182    1.06719173   1.01884016  0.96106   
  14.62500   1.0317909    1.0689595    1.01884435  0.96919   
  14.63000   1.0276818    1.07083641   1.01884866  0.97306   
  14.63500   1.0185728    1.07283288   1.01885308  0.98177   
  14.64000   1.0038       1.07496082   1.01885762  0.99621   
  14.64500   1.0806545    1.07723385   1.01886228  0.92537   
  14.65000   1.0973182    1.07966779   1.01886705  0.91131   
  14.65500   1.0465727    1.08228098   1.01887194  0.9555    
  14.66000   1.0621091    1.08509496   1.01887693  0.94152   
  14.66500   1.1348455    1.08813531   1.01888204  0.88118   
  14.67000   1.0792091    1.09143272   1.01888726  0.9266    
  14.67500   1.0647727    1.09502485   1.01889259  0.93917   
  14.68000   1.1215636    1.09895955   1.01889802  0.89161   
  14.68500   1.1011819    1.10330141   1.01890357  0.90812   
  14.69000   1.1273       1.10814519   1.01890922  0.88708   
  14.69500   1.1504091    1.11364177   1.01891498  0.86926   
  14.70000   1.1397455    1.12004234   1.01892084  0.87739   
  14.70500   1.1822       1.12776103   1.01892681  0.84588   
  14.71000   1.2200454    1.13744455   1.01893288  0.81964   
  14.71500   1.2079726    1.15002172   1.01893905  0.82783   
  14.72000   1.2287909    1.16669712   1.01894533  0.81381   
  14.72500   1.2590728    1.1888463    1.0189517   0.79424   
  14.73000   1.2462273    1.21775425   1.01895818  0.80242   
  14.73500   1.2909091    1.2541832    1.01896476  0.77465   
  14.74000   1.3511363    1.29818344   1.01897143  0.74012   
  14.74500   1.3568637    1.34957696   1.0189782   0.73699   
  14.75000   1.4378909    1.40767807   1.01898507  0.69546   
  14.75500   1.4890181    1.47095778   1.01899204  0.67158   
  14.76000   1.5109726    1.5389111    1.0189991   0.66183   
  14.76500   1.5943       1.6110763    1.01900625  0.62723   
  14.77000   1.6628455    1.6862884    1.0190135   0.60138   
  14.77500   1.7015182    1.76522571   1.01902084  0.58771   
  14.78000   1.7685909    1.84753662   1.01902827  0.56542   
  14.78500   1.8204728    1.93267824   1.0190358   0.54931   
  14.79000   1.8727728    2.02203137   1.01904341  0.53397   
  14.79500   1.9833       2.11457839   1.01905111  0.50421   
  14.80000   2.1022546    2.21082946   1.0190589   0.47568   
  14.80500   2.1363454    2.31184791   1.01906678  0.46809   
  14.81000   2.2738636    2.4162558    1.01907475  0.43978   
  14.81500   2.3985181    2.52588503   1.0190828   0.41692   
  14.82000   2.4810274    2.64040515   1.01909094  0.40306   
  14.82500   2.6648183    2.75951145   1.01909916  0.37526   
  14.83000   2.7897999    2.88524969   1.01910746  0.35845   
  14.83500   2.9586818    3.01610411   1.01911585  0.33799   
  14.84000   3.0538182    3.1539363    1.01912432  0.32746   
  14.84500   3.2208002    3.29899217   1.01913287  0.31048   
  14.85000   3.3738456    3.45100208   1.0191415   0.2964    
  14.85500   3.5447001    3.61233614   1.01915021  0.28211   
  14.86000   3.7291818    3.7818478    1.019159    0.26816   
  14.86500   3.9977455    3.96200374   1.01916787  0.25014   
  14.87000   4.1533909    4.15290408   1.01917681  0.24077   
  14.87500   4.378427     4.35581389   1.01918583  0.22839   
  14.88000   4.5708637    4.57263263   1.01919493  0.21878   
  14.88500   4.8624816    4.80386076   1.0192041   0.20566   
  14.89000   5.0833635    5.05255217   1.01921334  0.19672   
  14.89500   5.4598184    5.31957327   1.01922266  0.18316   
  14.90000   5.7439547    5.60860763   1.01923205  0.1741    
  14.90500   5.9901361    5.92171042   1.01924151  0.16694   
  14.91000   6.4022908    6.26337201   1.01925105  0.15619   
  14.91500   6.6644092    6.63750819   1.01926065  0.15005   
  14.92000   6.975018     7.05039461   1.01927032  0.14337   
  14.92500   7.419364     7.50900073   1.01928006  0.13478   
  14.93000   8.0408821    8.02354182   1.01928987  0.12436   
  14.93500   8.5723448    8.6073245    1.01929975  0.11665   
  14.94000   9.2662916    9.27977655   1.01930969  0.10792   
  14.94500   10.018227    10.06793368  1.0193197   0.09982   
  14.95000   10.925       11.0081304   1.01932977  0.09153   
  14.95500   12.183755    12.14210808  1.01933991  0.08208   
  14.96000   13.273136    13.50251291  1.01935011  0.07534   
  14.96500   14.886001    15.08262243  1.01936037  0.06718   
  14.97000   16.652254    16.79295242  1.01937069  0.06005   
  14.97500   18.276155    18.42048638  1.01938108  0.05472   
  14.98000   19.476864    19.61482528  1.01939152  0.05134   
  14.98500   19.367426    19.92751142  1.01940203  0.05163   
  14.99000   18.176908    18.9568419   1.01941259  0.05501   
  14.99500   16.406027    16.65528369  1.01942321  0.06095   
  15.00000   13.268591    13.53442966  1.01943389  0.07537   
  15.00500   10.240182    10.33738473  1.01944463  0.09765   
  15.01000   7.5257998    7.5870576    1.01945542  0.13288   
  15.01500   5.3337545    5.4931994    1.01946627  0.18749   
  15.02000   3.7515271    4.04523768   1.01947717  0.26656   
  15.02500   2.8105907    3.11639242   1.01948812  0.3558    
  15.03000   2.3038182    2.54762603   1.01949913  0.43406   
  15.03500   1.9545182    2.20126071   1.01951019  0.51164   
  15.04000   1.7402       1.981406     1.0195213   0.57465   
  15.04500   1.5992546    1.83103993   1.01953246  0.62529   
  15.05000   1.5023       1.71987839   1.01954368  0.66565   
  15.05500   1.4095       1.63275087   1.01955494  0.70947   
  15.06000   1.3814819    1.56193891   1.01956625  0.72386   
  15.06500   1.3579364    1.50313817   1.01957761  0.73641   
  15.07000   1.2594727    1.45362669   1.01958901  0.79398   
  15.07500   1.2802727    1.41149902   1.01960046  0.78108   
  15.08000   1.2689273    1.37533877   1.01961196  0.78807   
  15.08500   1.2340909    1.3440598    1.0196235   0.81031   
  15.09000   1.2409272    1.31681385   1.01963509  0.80585   
  15.09500   1.2295636    1.29293009   1.01964672  0.8133    
  15.10000   1.2026999    1.27187205   1.0196584   0.83146   
  15.10500   1.1515182    1.25320657   1.01967012  0.86842   
  15.11000   1.1560727    1.23658098   1.01968187  0.865     
  15.11500   1.1602546    1.22170541   1.01969367  0.86188   
  15.12000   1.1090727    1.2083402    1.01970551  0.90165   
  15.12500   1.0954818    1.19628551   1.01971739  0.91284   
  15.13000   1.1442909    1.18537365   1.01972931  0.8739    
  15.13500   1.1090636    1.17546319   1.01974127  0.90166   
  15.14000   1.0746092    1.16643399   1.01975326  0.93057   
  15.14500   1.0955       1.15818363   1.0197653   0.91283   
  15.15000   1.0916363    1.15062415   1.01977736  0.91606   
  15.15500   1.0761818    1.14367974   1.01978947  0.92921   
  15.16000   1.0712       1.1372849    1.01980161  0.93353   
  15.16500   1.0867546    1.13138257   1.01981378  0.92017   
  15.17000   1.074291     1.12592302   1.01982599  0.93085   
  15.17500   1.0465727    1.12086267   1.01983823  0.9555    
  15.18000   1.0496545    1.11616324   1.0198505   0.95269   
  15.18500   1.0462545    1.11179087   1.0198628   0.95579   
  15.19000   1.0420727    1.10771577   1.01987514  0.95963   
  15.19500   1.0780636    1.10391131   1.0198875   0.92759   
  15.20000   1.0689363    1.10035395   1.0198999   0.93551   
  15.20500   1.032209     1.09702257   1.01991232  0.9688    
  15.21000   1.0606364    1.09389832   1.01992477  0.94283   
  15.21500   1.0583       1.09096429   1.01993725  0.94491   
  15.22000   1.0379092    1.08820525   1.01994976  0.96348   
  15.22500   1.0083363    1.08560751   1.0199623   0.99173   
  15.23000   1.0329818    1.08315868   1.01997486  0.96807   
  15.23500   1.029909     1.08084753   1.01998744  0.97096   
  15.24000   1.0458819    1.0786639    1.02000005  0.95613   
  15.24500   1.042091     1.07659856   1.02001269  0.95961   
  15.25000   1.0329818    1.07464308   1.02002535  0.96807   
  15.25500   1.0575637    1.0727898    1.02003803  0.94557   
  15.26000   1.0879272    1.07103171   1.02005073  0.91918   
  15.26500   1.0087454    1.06936238   1.02006346  0.99133   
  15.27000   1.0572001    1.06777595   1.0200762   0.94589   
  15.27500   1.0389818    1.066267     1.02008897  0.96248   
  15.28000   0.99549997   1.06483058   1.02010175  1.00452   
  15.28500   1.0613818    1.06346212   1.02011456  0.94217   
  15.29000   1.0466182    1.0621574    1.02012738  0.95546   
  15.29500   1.0030454    1.06091254   1.02014023  0.99696   
  15.30000   1.0723363    1.05972393   1.02015309  0.93254   
  15.30500   1.0345182    1.05858826   1.02016596  0.96663   
  15.31000   1.0170182    1.05750243   1.02017885  0.98327   
  15.31500   1.0496546    1.05646359   1.02019176  0.95269   
  15.32000   1.025        1.05546907   1.02020469  0.97561   
  15.32500   1.0129091    1.0545164    1.02021762  0.98726   
  15.33000   1.0329818    1.05360329   1.02023058  0.96807   
  15.33500   1.0326182    1.05272759   1.02024354  0.96841   
  15.34000   0.99584544   1.0518873    1.02025652  1.00417   
  15.34500   1.0181999    1.05108055   1.02026951  0.98213   
  15.35000   1.0219728    1.0503056    1.02028251  0.9785    
  15.35500   1.0261182    1.04956081   1.02029552  0.97455   
  15.36000   1.0253637    1.04884465   1.02030855  0.97526   
  15.36500   1.0128454    1.0481557    1.02032158  0.98732   
  15.37000   1.0215727    1.04749262   1.02033462  0.97888   
  15.37500   1.0345181    1.04685412   1.02034767  0.96663   
  15.38000   1.0227545    1.04623904   1.02036073  0.97775   
  15.38500   1.0253909    1.04564626   1.0203738   0.97524   
  15.39000   1.0185728    1.04507473   1.02038687  0.98177   
  15.39500   0.99663633   1.04452346   1.02039995  1.00338   
  15.40000   1.0230908    1.04399153   1.02041304  0.97743   
  15.40500   0.98829091   1.04347805   1.02042613  1.01185   
  15.41000   1.0170273    1.04298219   1.02043923  0.98326   
  15.41500   1.0417091    1.04250319   1.02045233  0.95996   
  15.42000   1.0177728    1.04204028   1.02046543  0.98254   
  15.42500   1.0053364    1.04159279   1.02047854  0.99469   
  15.43000   0.99924546   1.04116004   1.02049165  1.00076   
  15.43500   1.0242728    1.04074142   1.02050476  0.9763    
  15.44000   1.0068636    1.04033632   1.02051788  0.99318   
  15.44500   0.9981364    1.03994418   1.02053099  1.00187   
  15.45000   1.0109545    1.03956448   1.02054411  0.98916   
  15.45500   1.0140001    1.03919671   1.02055723  0.98619   
  15.46000   1.0072       1.03884038   1.02057034  0.99285   
  15.46500   1.0272908    1.03849505   1.02058346  0.97343   
  15.47000   1.0439819    1.03816027   1.02059657  0.95787   
  15.47500   1.0095181    1.03783563   1.02060968  0.99057   
  15.48000   1.0390182    1.03752075   1.02062279  0.96245   
  15.48500   0.99622726   1.03721524   1.0206359   1.00379   
  15.49000   1.0068455    1.03691875   1.020649    0.9932    
  15.49500   1.0303181    1.03663095   1.0206621   0.97057   
  15.50000   1.0317909    1.0363515    1.02067519  0.96919   
  15.50500   1.0128819    1.0360801    1.02068828  0.98728   
  15.51000   0.99393636   1.03581646   1.02070137  1.0061    
  15.51500   1.0276182    1.0355603    1.02071444  0.97312   
  15.52000   1.0189364    1.03531134   1.02072752  0.98142   
  15.52500   0.97195452   1.03506933   1.02074058  1.02885   
  15.53000   1.0185273    1.03483403   1.02075364  0.98181   
  15.53500   1.0545273    1.03460519   1.02076668  0.94829   
  15.54000   1.0098181    1.0343826    1.02077972  0.99028   
  15.54500   0.99886364   1.03416604   1.02079276  1.00114   
  15.55000   1.029909     1.03395537   1.02080578  0.97096   
  15.55500   1.0008       1.03375026   1.02081879  0.9992    
  15.56000   0.99663639   1.03355055   1.02083179  1.00337   
  15.56500   1.0386819    1.03335614   1.02084478  0.96276   
  15.57000   1.0053       1.03316682   1.02085776  0.99473   
  15.57500   1.0394273    1.03298242   1.02087073  0.96207   
  15.58000   1.0159091    1.03280278   1.02088368  0.98434   
  15.58500   1.0397455    1.03262774   1.02089663  0.96177   
  15.59000   0.98104542   1.03245717   1.02090956  1.01932   
  15.59500   0.97351819   1.03229091   1.02092247  1.0272    
  15.60000   1.0337454    1.03212884   1.02093537  0.96736   
  15.60500   1.0246364    1.03197081   1.02094826  0.97596   
  15.61000   1.0132455    1.03181675   1.02096113  0.98693   
  15.61500   1.0204818    1.03166646   1.02097399  0.97993   
  15.62000   1.0409546    1.03151982   1.02098683  0.96066   
  15.62500   1.0242728    1.03137679   1.02099966  0.9763    
  15.63000   1.015891     1.03123723   1.02101246  0.98436   
  15.63500   0.99889088   1.03110104   1.02102525  1.00111   
  15.64000   0.99052727   1.03096811   1.02103803  1.00956   
  15.64500   0.99247271   1.03083835   1.02105078  1.00758   
  15.65000   1.0200908    1.03071167   1.02106352  0.9803    
  15.65500   0.99959093   1.03058801   1.02107623  1.00041   
  15.66000   0.98220003   1.03046722   1.02108893  1.01812   
  15.66500   1.0034546    1.03034925   1.02110161  0.99656   
  15.67000   1.0359727    1.03023401   1.02111427  0.96528   
  15.67500   1.0105728    1.03012144   1.0211269   0.98954   
  15.68000   1.0136636    1.03001145   1.02113952  0.98652   
  15.68500   1.0621545    1.02990395   1.02115212  0.94148   
  15.69000   1.0276999    1.02979892   1.02116469  0.97305   
  15.69500   0.99889094   1.02969626   1.02117724  1.00111   
  15.70000   1.0428364    1.02959592   1.02118977  0.95892   
  15.70500   1.0378909    1.02949783   1.02120227  0.96349   
  15.71000   1.0125182    1.02940192   1.02121475  0.98764   
  15.71500   1.0117909    1.02930817   1.02122721  0.98835   
  15.72000   1.0167091    1.02921646   1.02123964  0.98357   
  15.72500   0.98829091   1.02912677   1.02125205  1.01185   
  15.73000   1.0037909    1.02903905   1.02126443  0.99622   
  15.73500   0.99847275   1.02895324   1.02127679  1.00153   
  15.74000   1.0269091    1.02886929   1.02128912  0.9738    
  15.74500   0.99468184   1.02878713   1.02130142  1.00535   
  15.75000   1.0299728    1.02870676   1.0213137   0.9709    
  15.75500   1.0492909    1.02862811   1.02132595  0.95302   
  15.76000   0.99434543   1.02855114   1.02133817  1.00569   
  15.76500   0.99125457   1.02847581   1.02135037  1.00882   
  15.77000   1.0295454    1.02840207   1.02136253  0.9713    
  15.77500   0.99434543   1.02832988   1.02137467  1.00569   
  15.78000   1.0386817    1.02825923   1.02138678  0.96276   
  15.78500   1.0022727    1.02819004   1.02139886  0.99773   
  15.79000   0.9909091    1.02812228   1.02141091  1.00917   
  15.79500   1.0427728    1.02805594   1.02142293  0.95898   
  15.80000   1.0310727    1.02799096   1.02143492  0.96986   
  15.80500   1.0215909    1.02792732   1.02144688  0.97887   
  15.81000   1.0246636    1.02786497   1.02145881  0.97593   
  15.81500   0.99281818   1.02780391   1.0214707   1.00723   
  15.82000   1.0242546    1.02774409   1.02148256  0.97632   
  15.82500   0.99093634   1.02768549   1.0214944   1.00915   
  15.83000   1.0185455    1.02762807   1.02150619  0.98179   
  15.83500   1.0477091    1.02757182   1.02151796  0.95446   
  15.84000   1.0208364    1.0275167    1.02152969  0.97959   
  15.84500   0.9958455    1.02746267   1.02154139  1.00417   
  15.85000   1.015891     1.02740972   1.02155305  0.98436   
  15.85500   1.0030454    1.02735782   1.02156468  0.99696   
  15.86000   0.98220003   1.02730696   1.02157628  1.01812   
  15.86500   1.0155727    1.02725709   1.02158784  0.98467   
  15.87000   0.9867273    1.02720819   1.02159936  1.01345   
  15.87500   1.0091363    1.02716027   1.02161085  0.99095   
  15.88000   1.0098455    1.02711328   1.02162231  0.99025   
  15.88500   1.0344363    1.02706721   1.02163372  0.96671   
  15.89000   1.0473909    1.02702203   1.0216451   0.95475   
  15.89500   1.0090728    1.02697773   1.02165645  0.99101   
  15.90000   1.0314727    1.02693428   1.02166775  0.96949   
  15.90500   1.0280727    1.02689168   1.02167902  0.97269   
  15.91000   0.99357271   1.02684989   1.02169025  1.00647   
  15.91500   1.0091091    1.0268089    1.02170144  0.99097   
  15.92000   1.0072091    1.02676869   1.02171259  0.99284   
  15.92500   1.0238818    1.02672925   1.0217237   0.97668   
  15.93000   1.0011818    1.02669055   1.02173478  0.99882   
  15.93500   1.0000455    1.02665257   1.02174581  0.99995   
  15.94000   1.015891     1.02661533   1.02175681  0.98436   
  15.94500   1.0007546    1.02657878   1.02176776  0.99925   
  15.95000   1.0121636    1.02654292   1.02177868  0.98798   
  15.95500   1.0230908    1.02650773   1.02178955  0.97743   
  15.96000   1.0170909    1.02647319   1.02180038  0.9832    
  15.96500   1.0022454    1.02643931   1.02181117  0.99776   
  15.97000   0.9788       1.02640604   1.02182192  1.02166   
  15.97500   1.0038       1.0263734    1.02183263  0.99621   
  15.98000   1.0204818    1.02634135   1.02184329  0.97993   
  15.98500   1.0238636    1.02630989   1.02185391  0.97669   
  15.99000   1.0182273    1.02627901   1.02186449  0.9821    
  15.99500   1.0072273    1.0262487    1.02187503  0.99282   
  16.00000   1.0193       1.02621893   1.02188552  0.98107   
  16.00500   1.0072092    1.02618971   1.02189597  0.99284   
  16.01000   1.0182273    1.02616102   1.02190637  0.9821    
  16.01500   1.0113363    1.02613285   1.02191673  0.98879   
  16.02000   1.0000181    1.02610519   1.02192705  0.99998   
  16.02500   1.0117273    1.02607803   1.02193732  0.98841   
  16.03000   1.0045272    1.02605134   1.02194755  0.99549   
  16.03500   1.0022727    1.02602514   1.02195773  0.99773   
  16.04000   1.0431818    1.02599941   1.02196787  0.95861   
  16.04500   1.0102727    1.02597414   1.02197795  0.98983   
  16.05000   0.97504544   1.02594932   1.02198799  1.02559   
  16.05500   1.0136636    1.02592493   1.02199799  0.98652   
  16.06000   1.0178       1.02590098   1.02200794  0.98251   
  16.06500   1.0128636    1.02587745   1.02201785  0.9873    
  16.07000   1.0026182    1.02585433   1.0220277   0.99739   
  16.07500   1.0488909    1.02583162   1.02203751  0.95339   
  16.08000   1.0083636    1.0258093    1.02204727  0.99171   
  16.08500   0.99206364   1.02578738   1.02205698  1.008     
  16.09000   1.0083182    1.02576584   1.02206665  0.99175   
  16.09500   0.98670912   1.02574467   1.02207626  1.01347   
  16.10000   1.0227001    1.02572386   1.02208583  0.9778    
  16.10500   1.0193636    1.02570342   1.02209535  0.981     
  16.11000   1.0152       1.02568332   1.02210482  0.98503   
  16.11500   0.98489088   1.02566357   1.02211424  1.01534   
  16.12000   0.96663636   1.02564415   1.02212362  1.03452   
  16.12500   0.9958818    1.02562508   1.02213294  1.00414   
  16.13000   0.96020907   1.02560632   1.02214221  1.04144   
  16.13500   0.96892726   1.02558788   1.02215143  1.03207   
  16.14000   0.96629089   1.02556975   1.0221606   1.03489   
  16.14500   1.0189091    1.02555193   1.02216972  0.98144   
  16.15000   1.0004272    1.02553441   1.02217879  0.99957   
  16.15500   1.0094819    1.02551717   1.02218781  0.99061   
  16.16000   1.0227545    1.02550023   1.02219677  0.97775   
  16.16500   0.99166363   1.02548357   1.02220569  1.00841   
  16.17000   1.0499818    1.02546718   1.02221455  0.9524    
  16.17500   1.0291818    1.02545107   1.02222336  0.97165   
  16.18000   1.0204364    1.02543522   1.02223212  0.97997   
  16.18500   1.0427728    1.02541964   1.02224082  0.95898   
  16.19000   1.0390182    1.02540431   1.02224948  0.96245   
  16.19500   1.0034546    1.02538922   1.02225808  0.99656   
  16.20000   1.0374727    1.02537439   1.02226663  0.96388   
  16.20500   1.0189545    1.02535979   1.02227512  0.9814    
  16.21000   1.0155455    1.02534543   1.02228356  0.98469   
  16.21500   1.0060636    1.02533131   1.02229195  0.99397   
  16.22000   1.0124818    1.0253174    1.02230028  0.98767   
  16.22500   1.0196818    1.02530372   1.02230856  0.9807    
  16.23000   1.0178455    1.02529026   1.02231679  0.98247   
  16.23500   0.98788184   1.02527701   1.02232496  1.01227   
  16.24000   0.98447275   1.02526397   1.02233308  1.01577   
  16.24500   1.0061091    1.02525114   1.02234114  0.99393   
  16.25000   0.9764818    1.02523851   1.02234915  1.02408   
  16.25500   1.0140455    1.02522607   1.0223571   0.98615   
  16.26000   1.0204545    1.02521383   1.02236499  0.97996   
  16.26500   1.0208819    1.02520177   1.02237283  0.97955   
  16.27000   1.0113909    1.02518991   1.02238062  0.98874   
  16.27500   1.0386637    1.02517822   1.02238835  0.96278   
  16.28000   1.0094819    1.02516671   1.02239602  0.99061   
  16.28500   1.0189273    1.02515538   1.02240364  0.98142   
  16.29000   1.009109     1.02514422   1.0224112   0.99097   
  16.29500   0.98981816   1.02513323   1.02241871  1.01029   
  16.30000   1.0413182    1.0251224    1.02242615  0.96032   
  16.30500   0.97989088   1.02511174   1.02243354  1.02052   
  16.31000   1.0272546    1.02510123   1.02244088  0.97347   
  16.31500   0.99284548   1.02509088   1.02244816  1.00721   
  16.32000   1.0163       1.02508068   1.02245538  0.98396   
  16.32500   1.0564728    1.02507063   1.02246254  0.94655   
  16.33000   1.0189364    1.02506072   1.02246964  0.98142   
  16.33500   1.0033818    1.02505096   1.02247669  0.99663   
  16.34000   1.0272727    1.02504134   1.02248368  0.97345   
  16.34500   1.0204818    1.02503186   1.02249061  0.97993   
  16.35000   1.0057       1.02502251   1.02249748  0.99433   
  16.35500   1.0386819    1.0250133    1.0225043   0.96276   
  16.36000   1.0321817    1.02500421   1.02251105  0.96882   
  16.36500   1.0113364    1.02499525   1.02251775  0.98879   
  16.37000   1.0132273    1.02498642   1.02252439  0.98695   
  16.37500   1.0208819    1.02497771   1.02253097  0.97955   
  16.38000   1.0314727    1.02496911   1.02253749  0.96949   
  16.38500   1.0231364    1.02496064   1.02254395  0.97739   
  16.39000   1.0200454    1.02495228   1.02255035  0.98035   
  16.39500   1.0026546    1.02494403   1.02255669  0.99735   
  16.40000   1.0340726    1.02493589   1.02256298  0.96705   
  16.40500   1.0389818    1.02492786   1.0225692   0.96248   
  16.41000   1.0083818    1.02491994   1.02257536  0.99169   
  16.41500   1.0231181    1.02491212   1.02258147  0.9774    
  16.42000   1.0393636    1.0249044    1.02258751  0.96213   
  16.42500   1.0114092    1.02489678   1.02259349  0.98872   
  16.43000   1.0067909    1.02488926   1.02259942  0.99325   
  16.43500   1.0333182    1.02488183   1.02260528  0.96776   
  16.44000   1.0052909    1.0248745    1.02261108  0.99474   
  16.44500   1.0564272    1.02486726   1.02261682  0.94659   
  16.45000   1.0394273    1.02486011   1.02262251  0.96207   
  16.45500   1.0110273    1.02485305   1.02262812  0.98909   
  16.46000   1.0333182    1.02484607   1.02263368  0.96776   
  16.46500   1.0450909    1.02483918   1.02263918  0.95685   
  16.47000   1.0049727    1.02483237   1.02264462  0.99505   
  16.47500   1.0273182    1.02482564   1.02264999  0.97341   
  16.48000   1.024591     1.02481899   1.02265531  0.976     
  16.48500   1.0162545    1.02481242   1.02266056  0.98401   
  16.49000   0.97042727   1.02480593   1.02266575  1.03047   
  16.49500   1.0219727    1.0247995    1.02267088  0.9785    
  16.50000   1.0151545    1.02479316   1.02267595  0.98507   
  16.50500   1.0076091    1.02478688   1.02268095  0.99245   
  16.51000   1.0041363    1.02478067   1.0226859   0.99588   
  16.51500   1.0121092    1.02477453   1.02269078  0.98804   
  16.52000   1.0064272    1.02476846   1.0226956   0.99361   
  16.52500   1.0026182    1.02476246   1.02270036  0.99739   
  16.53000   0.99889088   1.02485932   1.02270505  1.00111   
  16.53500   1.0492454    1.02485366   1.02270968  0.95307   
  16.54000   1.0238454    1.02484807   1.02271426  0.97671   
  16.54500   0.99815452   1.02484253   1.02271876  1.00185   
  16.55000   1.0375273    1.02483706   1.02272321  0.96383   
  16.55500   1.0056546    1.02483165   1.02272759  0.99438   
  16.56000   1.0192909    1.02482629   1.02273191  0.98107   
  16.56500   1.0087       1.02482098   1.02273617  0.99138   
  16.57000   1.0113455    1.02481574   1.02274036  0.98878   
  16.57500   1.0352545    1.02481054   1.02274449  0.96595   
  16.58000   1.0022908    1.02480541   1.02274856  0.99771   
  16.58500   1.0553       1.02480032   1.02275256  0.9476    
  16.59000   1.0143909    1.02479528   1.02275651  0.98581   
  16.59500   1.0318363    1.0247903    1.02276038  0.96915   
  16.60000   1.0363363    1.02478536   1.0227642   0.96494   
  16.60500   1.0144273    1.02478047   1.02276795  0.98578   
  16.61000   1.0291545    1.02477563   1.02277164  0.97167   
  16.61500   0.98336363   1.02477084   1.02277527  1.01692   
  16.62000   1.0564727    1.02476608   1.02277883  0.94655   
  16.62500   1.0003818    1.02476138   1.02278232  0.99962   
  16.63000   0.98975456   1.02475672   1.02278576  1.01035   
  16.63500   1.0136091    1.0247521    1.02278913  0.98657   
  16.64000   1.0220181    1.02474752   1.02279244  0.97846   
  16.64500   1.0288182    1.02474299   1.02279568  0.97199   
  16.65000   1.0201091    1.0247385    1.02279886  0.98029   
  16.65500   1.0265455    1.02473404   1.02280197  0.97414   
  16.66000   1.0038363    1.02472963   1.02280503  0.99618   
  16.66500   1.0166546    1.02472525   1.02280801  0.98362   
  16.67000   0.99057269   1.02472091   1.02281094  1.00952   
  16.67500   0.99929088   1.02471662   1.02281379  1.00071   
  16.68000   1.0053       1.02471235   1.02281659  0.99473   
  16.68500   1.0208182    1.02470813   1.02281932  0.97961   
  16.69000   1.0189272    1.02470393   1.02282199  0.98142   
  16.69500   0.99733639   1.02469978   1.02282459  1.00267   
  16.70000   1.0375181    1.02469566   1.02282713  0.96384   
  16.70500   1.0352545    1.02469157   1.0228296   0.96595   
  16.71000   1.0083455    1.02468752   1.02283201  0.99172   
  16.71500   1.0064365    1.0246835    1.02283436  0.9936    
  16.72000   0.98183638   1.02467951   1.02283664  1.0185    
  16.72500   1.0023       1.02467556   1.02283886  0.99771   
  16.73000   1.0454818    1.02467164   1.02284101  0.9565    
  16.73500   1.0113909    1.02466775   1.0228431   0.98874   
  16.74000   1.0322273    1.0246639    1.02284512  0.96878   
  16.74500   1.0484818    1.02466007   1.02284708  0.95376   
  16.75000   1.0083637    1.02465628   1.02284898  0.99171   
  16.75500   1.0011818    1.02465252   1.02285081  0.99882   
  16.76000   1.032609     1.02464879   1.02285257  0.96842   
  16.76500   1.0321636    1.02464509   1.02285428  0.96884   
  16.77000   0.99131817   1.02464142   1.02285591  1.00876   
  16.77500   1.0087454    1.02463778   1.02285749  0.99133   
  16.78000   1.0253637    1.02463417   1.02285899  0.97526   
  16.78500   1.0337092    1.02463059   1.02286044  0.96739   
  16.79000   1.0147455    1.02462705   1.02286182  0.98547   
  16.79500   1.0033909    1.02462353   1.02286313  0.99662   
  16.80000   1.0132273    1.02462004   1.02286438  0.98695   
  16.80500   0.99663633   1.02461659   1.02286557  1.00338   
  16.81000   1.0393636    1.02461317   1.02286669  0.96213   
  16.81500   1.0178182    1.02460978   1.02286774  0.98249   
  16.82000   1.0265       1.02460641   1.02286873  0.97418   
  16.82500   1.0556637    1.02460309   1.02286966  0.94727   
  16.83000   1.0227273    1.02459979   1.02287052  0.97778   
  16.83500   1.0273181    1.02459652   1.02287132  0.97341   
  16.84000   1.0306636    1.02459329   1.02287205  0.97025   
  16.84500   1.0306636    1.02459009   1.02287272  0.97025   
  16.85000   1.0147909    1.02458692   1.02287333  0.98542   
  16.85500   1.0492545    1.02458379   1.02287387  0.95306   
  16.86000   1.034891     1.02458069   1.02287434  0.96629   
  16.86500   1.0424091    1.02457763   1.02287475  0.95932   
  16.87000   1.0689363    1.0245746    1.0228751   0.93551   
  16.87500   0.9738909    1.02457161   1.02287538  1.02681   
  16.88000   1.0303454    1.02456865   1.0228756   0.97055   
  16.88500   1.0242546    1.02456574   1.02287575  0.97632   
  16.89000   1.0064365    1.02456286   1.02287584  0.9936    
  16.89500   1.0196818    1.02456002   1.02287587  0.9807    
  16.90000   1.0541999    1.02455722   1.02287583  0.94859   
  16.90500   1.0678       1.02455446   1.02287572  0.9365    
  16.91000   1.0227545    1.02455174   1.02287555  0.97775   
  16.91500   1.0469545    1.02454907   1.02287532  0.95515   
  16.92000   1.0117909    1.02454644   1.02287502  0.98835   
  16.92500   1.0337       1.02454386   1.02287466  0.9674    
  16.93000   1.0246181    1.02454132   1.02287424  0.97597   
  16.93500   1.0200909    1.02453883   1.02287375  0.9803    
  16.94000   1.0621364    1.0245364    1.02287319  0.9415    
  16.94500   1.0307273    1.02453401   1.02287258  0.97019   
  16.95000   1.0261637    1.02453167   1.02287189  0.9745    
  16.95500   1.0492728    1.0245294    1.02287115  0.95304   
  16.96000   1.0219728    1.02452717   1.02287034  0.9785    
  16.96500   1.0216364    1.02452501   1.02286947  0.97882   
  16.97000   1.0155636    1.0245229    1.02286853  0.98467   
  16.97500   1.0087       1.02452086   1.02286753  0.99138   
  16.98000   1.022709     1.02451888   1.02286646  0.9778    
  16.98500   1.0435728    1.02451697   1.02286533  0.95825   
  16.99000   1.0564818    1.02451513   1.02286414  0.94654   
  16.99500   1.0303454    1.02451336   1.02286288  0.97055   
  17.00000   1.0128909    1.02451166   1.02286156  0.98727   
  17.00500   1.0651364    1.02451004   1.02286018  0.93885   
  17.01000   1.0053455    1.0245085    1.02285873  0.99468   
  17.01500   1.0651637    1.02450705   1.02285722  0.93882   
  17.02000   1.0106546    1.02450568   1.02285565  0.98946   
  17.02500   1.0310727    1.0245044    1.02285401  0.96986   
  17.03000   1.0640455    1.02450322   1.02285231  0.93981   
  17.03500   1.0598181    1.02450213   1.02285054  0.94356   
  17.04000   1.0579545    1.02450115   1.02284872  0.94522   
  17.04500   1.0397455    1.02450027   1.02284683  0.96177   
  17.05000   1.0409364    1.0244995    1.02284487  0.96067   
  17.05500   0.97915459   1.02449885   1.02284286  1.02129   
  17.06000   1.0238637    1.02449831   1.02284078  0.97669   
  17.06500   1.0401819    1.02449791   1.02283863  0.96137   
  17.07000   1.0193454    1.02449763   1.02283643  0.98102   
  17.07500   1.0568455    1.0244975    1.02283416  0.94621   
  17.08000   1.0583181    1.0244975    1.02283183  0.9449    
  17.08500   1.0344818    1.02449766   1.02282944  0.96667   
  17.09000   1.0488909    1.02449797   1.02282698  0.95339   
  17.09500   1.0288182    1.02449845   1.02282446  0.97199   
  17.10000   1.0465727    1.0244991    1.02282188  0.9555    
  17.10500   1.0568364    1.02449993   1.02281923  0.94622   
  17.11000   1.0659273    1.02450096   1.02281653  0.93815   
  17.11500   1.0632454    1.02450218   1.02281376  0.94052   
  17.12000   1.0390182    1.02450361   1.02281093  0.96245   
  17.12500   1.0553364    1.02450526   1.02280804  0.94757   
  17.13000   1.0625       1.02450714   1.02280508  0.94118   
  17.13500   1.0499728    1.02450926   1.02280207  0.95241   
  17.14000   1.0355909    1.02451164   1.02279899  0.96563   
  17.14500   1.0469726    1.02451429   1.02279585  0.95513   
  17.15000   1.0742455    1.02451723   1.02279265  0.93089   
  17.15500   1.064791     1.02452047   1.02278938  0.93915   
  17.16000   1.0439727    1.02452402   1.02278606  0.95788   
  17.16500   1.0488819    1.02452791   1.02278267  0.9534    
  17.17000   1.0799545    1.02453215   1.02277922  0.92596   
  17.17500   1.0606545    1.02453677   1.02277571  0.94281   
  17.18000   1.0776818    1.02454178   1.02277214  0.92792   
  17.18500   1.1109726    1.02454722   1.02276851  0.90011   
  17.19000   1.0939546    1.02455311   1.02276482  0.91411   
  17.19500   1.0420909    1.02455947   1.02276107  0.95961   
  17.20000   1.0863818    1.02456634   1.02275725  0.92049   
  17.20500   1.0913182    1.02457374   1.02275338  0.91632   
  17.21000   1.0837272    1.02458172   1.02274944  0.92274   
  17.21500   1.0647727    1.02459031   1.02274544  0.93917   
  17.22000   1.0651546    1.02459956   1.02274139  0.93883   
  17.22500   1.1045182    1.02460951   1.02273727  0.90537   
  17.23000   1.0515274    1.02462022   1.02273309  0.951     
  17.23500   1.0613818    1.02463173   1.02272885  0.94217   
  17.24000   1.1277       1.02464411   1.02272456  0.88676   
  17.24500   1.0928364    1.02465744   1.0227202   0.91505   
  17.25000   1.0666819    1.02467176   1.02271578  0.93749   
  17.25500   1.0898       1.02468719   1.0227113   0.9176    
  17.26000   1.1178455    1.0247038    1.02270676  0.89458   
  17.26500   1.0753819    1.0247217    1.02270217  0.9299    
  17.27000   1.0984546    1.02474101   1.02269751  0.91037   
  17.27500   1.1109545    1.02476185   1.02269279  0.90013   
  17.28000   1.0761546    1.02478438   1.02268802  0.92923   
  17.28500   1.0788363    1.02480875   1.02268318  0.92692   
  17.29000   1.0806637    1.02483517   1.02267829  0.92536   
  17.29500   1.0913181    1.02486383   1.02267334  0.91632   
  17.30000   1.0856364    1.02489501   1.02266833  0.92112   
  17.30500   1.1133001    1.02492901   1.02266325  0.89823   
  17.31000   1.0856364    1.02496616   1.02265813  0.92112   
  17.31500   1.0780182    1.0250069    1.02265294  0.92763   
  17.32000   1.1132727    1.02505169   1.02264769  0.89825   
  17.32500   1.0928364    1.02510119   1.02264238  0.91505   
  17.33000   1.0996546    1.02515618   1.02263702  0.90938   
  17.33500   1.1117091    1.02521779   1.0226316   0.89952   
  17.34000   1.0889817    1.02528775   1.02262612  0.91829   
  17.34500   1.0867454    1.02536862   1.02262059  0.92018   
  17.35000   1.1288182    1.02546465   1.02261499  0.88588   
  17.35500   1.1049091    1.02558219   1.02260934  0.90505   
  17.36000   1.0985273    1.02573052   1.02260363  0.91031   
  17.36500   1.1023       1.02592171   1.02259786  0.90719   
  17.37000   1.1159545    1.02617072   1.02259204  0.89609   
  17.37500   1.1375       1.02649308   1.02258615  0.87912   
  17.38000   1.0950726    1.02690234   1.02258022  0.91318   
  17.38500   1.1519091    1.02740458   1.02257422  0.86812   
  17.39000   1.1329819    1.02799657   1.02256817  0.88263   
  17.39500   1.092409     1.0286793    1.02256206  0.91541   
  17.40000   1.1382545    1.02945623   1.02255589  0.87854   
  17.40500   1.1027       1.03031035   1.02254967  0.90686   
  17.41000   1.0875181    1.03121572   1.02254339  0.91952   
  17.41500   1.1193364    1.03218437   1.02253705  0.89339   
  17.42000   1.1151545    1.0332259    1.02253066  0.89674   
  17.42500   1.1022455    1.03430912   1.02252422  0.90724   
  17.43000   1.1326091    1.0354343    1.02251771  0.88292   
  17.43500   1.1261818    1.03664077   1.02251116  0.88796   
  17.44000   1.1223909    1.03791071   1.02250454  0.89096   
  17.44500   1.1518818    1.03921528   1.02249787  0.86814   
  17.45000   1.1264818    1.04060737   1.02249115  0.88772   
  17.45500   1.1288182    1.04209378   1.02248437  0.88588   
  17.46000   1.1571817    1.04362727   1.02247753  0.86417   
  17.46500   1.121591     1.0452526    1.02247064  0.89159   
  17.47000   1.1283909    1.04700569   1.0224637   0.88622   
  17.47500   1.1234819    1.04883446   1.0224567   0.89009   
  17.48000   1.1492909    1.05076964   1.02244964  0.8701    
  17.48500   1.1355727    1.05286991   1.02244253  0.88061   
  17.49000   1.0943182    1.05508463   1.02243537  0.91381   
  17.49500   1.1253636    1.05744651   1.02242815  0.8886    
  17.50000   1.1231545    1.06001933   1.02242088  0.89035   
  17.50500   1.089        1.06276535   1.02241356  0.91827   
  17.51000   1.1337273    1.06573474   1.02240618  0.88205   
  17.51500   1.1575727    1.06898834   1.02239875  0.86388   
  17.52000   1.1132455    1.07251482   1.02239126  0.89827   
  17.52500   1.1734818    1.07640015   1.02238373  0.85216   
  17.53000   1.1211817    1.08070689   1.02237613  0.89192   
  17.53500   1.1488909    1.0854897    1.02236849  0.8704    
  17.54000   1.1625       1.09090129   1.02236079  0.86022   
  17.54500   1.1216183    1.09706365   1.02235304  0.89157   
  17.55000   1.1299273    1.10420656   1.02234524  0.88501   
  17.55500   1.1617272    1.11260498   1.02233738  0.86079   
  17.56000   1.1477091    1.1225565    1.02232948  0.8713    
  17.56500   1.1348181    1.13432508   1.02232152  0.8812    
  17.57000   1.1677909    1.14788284   1.02231351  0.85632   
  17.57500   1.1473364    1.16270931   1.02230544  0.87158   
  17.58000   1.1307       1.17743158   1.02229733  0.88441   
  17.58500   1.1507727    1.18971051   1.02228916  0.86898   
  17.59000   1.1617272    1.19629734   1.02228094  0.86079   
  17.59500   1.1280454    1.19364648   1.02227267  0.88649   
  17.60000   1.1632272    1.17966506   1.02226435  0.85968   
  17.60500   1.1734818    1.15613777   1.02225598  0.85216   
  17.61000   1.1272908    1.12844842   1.02224756  0.88708   
  17.61500   1.1083363    1.10203866   1.02223909  0.90225   
  17.62000   1.1337546    1.08000941   1.02223056  0.88203   
  17.62500   1.1121364    1.06335545   1.02222199  0.89917   
  17.63000   1.0621091    1.05169017   1.02221337  0.94152   
  17.63500   1.0644273    1.04397835   1.02220469  0.93947   
  17.64000   1.0727727    1.03905104   1.02219597  0.93216   
  17.64500   1.1182001    1.03589802   1.02218719  0.89429   
  17.65000   1.1299363    1.03380713   1.02217837  0.88501   
  17.65500   1.1292092    1.0323329    1.0221695   0.88558   
  17.66000   1.1246636    1.0312259    1.02216058  0.88915   
  17.66500   1.1356364    1.03035114   1.0221516   0.88056   
  17.67000   1.1204727    1.02963744   1.02214259  0.89248   
  17.67500   1.1548909    1.02904281   1.02213352  0.86588   
  17.68000   1.1223181    1.02854054   1.0221244   0.89101   
  17.68500   1.1181545    1.02811256   1.02211524  0.89433   
  17.69000   1.1268818    1.02774455   1.02210602  0.8874    
  17.69500   1.0939273    1.02742642   1.02209676  0.91414   
  17.70000   1.1242909    1.02714941   1.02208745  0.88945   
  17.70500   1.1393909    1.02690716   1.02207809  0.87766   
  17.71000   1.1276637    1.02669418   1.02206869  0.88679   
  17.71500   1.0984545    1.02650607   1.02205923  0.91037   
  17.72000   1.1193364    1.02633947   1.02204973  0.89339   
  17.72500   1.093591     1.0261913    1.02204018  0.91442   
  17.73000   1.0946636    1.02605925   1.02203059  0.91352   
  17.73500   1.1030455    1.02594125   1.02202095  0.90658   
  17.74000   1.1037726    1.02583567   1.02201126  0.90598   
  17.74500   1.0856546    1.02574098   1.02200152  0.9211    
  17.75000   1.0833182    1.02565605   1.02199174  0.92309   
  17.75500   1.0890635    1.0255798    1.02198192  0.91822   
  17.76000   1.1045182    1.02551131   1.02197204  0.90537   
  17.76500   1.1268817    1.02544988   1.02196213  0.8874    
  17.77000   1.0984546    1.0253948    1.02195216  0.91037   
  17.77500   1.0590909    1.02534552   1.02194215  0.94421   
  17.78000   1.0761636    1.02530155   1.02193209  0.92923   
  17.78500   1.1170728    1.02526247   1.02192199  0.8952    
  17.79000   1.0654999    1.02522787   1.02191184  0.93853   
  17.79500   1.0689273    1.02519747   1.02190165  0.93552   
  17.80000   1.0768818    1.02517095   1.02189142  0.92861   
  17.80500   1.0826092    1.02514807   1.02188114  0.92369   
  17.81000   1.0795636    1.02512862   1.02187082  0.9263    
  17.81500   1.0749726    1.0251124    1.02186044  0.93026   
  17.82000   1.0977454    1.02509927   1.02185003  0.91096   
  17.82500   1.0860182    1.02508905   1.02183957  0.92079   
  17.83000   1.0871545    1.02508166   1.02182908  0.91983   
  17.83500   1.1178       1.02507696   1.02181853  0.89461   
  17.84000   1.0901182    1.02507488   1.02180794  0.91733   
  17.84500   1.1045455    1.02507534   1.02179732  0.90535   
  17.85000   1.0882273    1.02507828   1.02178664  0.91893   
  17.85500   1.0927908    1.02508366   1.02177592  0.91509   
  17.86000   1.0871636    1.02509142   1.02176516  0.91982   
  17.86500   1.0833181    1.02510156   1.02175436  0.92309   
  17.87000   1.1015637    1.02511404   1.02174352  0.9078    
  17.87500   1.0917       1.02512887   1.02173263  0.916     
  17.88000   1.0818455    1.02514604   1.02172171  0.92435   
  17.88500   1.0746363    1.02516557   1.02171074  0.93055   
  17.89000   1.0935636    1.02518747   1.02169973  0.91444   
  17.89500   1.0682       1.02521178   1.02168867  0.93615   
  17.90000   1.0924091    1.02523852   1.02167758  0.91541   
  17.90500   1.0829545    1.02526776   1.02166644  0.9234    
  17.91000   1.0534364    1.02529952   1.02165527  0.94927   
  17.91500   1.0533818    1.02533389   1.02164405  0.94932   
  17.92000   1.0787909    1.0253709    1.0216328   0.92696   
  17.92500   1.0348182    1.02541067   1.0216215   0.96635   
  17.93000   1.045109     1.02545329   1.02161016  0.95684   
  17.93500   1.0663       1.02549881   1.02159878  0.93782   
  17.94000   1.0549272    1.02554742   1.02158736  0.94793   
  17.94500   1.0488819    1.02559915   1.02157591  0.9534    
  17.95000   1.0901363    1.02565419   1.02156441  0.91732   
  17.95500   1.0723909    1.02571264   1.02155287  0.9325    
  17.96000   1.0249728    1.02577468   1.0215413   0.97564   
  17.96500   1.0863364    1.0258405    1.02152969  0.92053   
  17.97000   1.0572455    1.02591023   1.02151803  0.94585   
  17.97500   1.0238636    1.02598415   1.02150634  0.97669   
  17.98000   1.0620909    1.0260624    1.02149461  0.94154   
  17.98500   1.0636637    1.02614528   1.02148284  0.94015   
  17.99000   1.0443       1.02623298   1.02147104  0.95758   
  17.99500   1.0663       1.02632586   1.02145919  0.93782   
  18.00000   1.0533818    1.02642414   1.02144731  0.94932   
  18.00500   1.0803363    1.0265282    1.02143539  0.92564   
  18.01000   1.0643817    1.02663847   1.02142343  0.93951   
  18.01500   1.0617546    1.02675523   1.02141144  0.94184   
  18.02000   1.0446818    1.02687904   1.02139941  0.95723   
  18.02500   1.0568       1.02701029   1.02138734  0.94625   
  18.03000   1.0538182    1.02714958   1.02137524  0.94893   
  18.03500   1.022        1.02729738   1.0213631   0.97847   
  18.04000   1.0397455    1.02745448   1.02135092  0.96177   
  18.04500   1.0602546    1.02762144   1.02133871  0.94317   
  18.05000   1.0533909    1.02779913   1.02132646  0.94932   
  18.05500   1.0488364    1.02798851   1.02131417  0.95344   
  18.06000   1.0356182    1.02819038   1.02130186  0.96561   
  18.06500   1.0466182    1.02840609   1.0212895   0.95546   
  18.07000   1.0504091    1.0281596    1.02127711  0.95201   
  18.07500   1.0458454    1.02840802   1.02126468  0.95616   
  18.08000   1.0424091    1.02867419   1.02125222  0.95932   
  18.08500   1.0659546    1.02896003   1.02123973  0.93813   
  18.09000   1.0435454    1.02926773   1.0212272   0.95827   
  18.09500   1.045109     1.02959938   1.02121464  0.95684   
  18.10000   1.0139999    1.02995803   1.02120204  0.98619   
  18.10500   1.0306818    1.03034663   1.0211894   0.97023   
  18.11000   1.0254272    1.03076914   1.02117674  0.9752    
  18.11500   1.0719545    1.03122973   1.02116404  0.93288   
  18.12000   1.0477728    1.03173432   1.02115131  0.95441   
  18.12500   1.0204545    1.03228922   1.02113854  0.97996   
  18.13000   1.0806545    1.03290359   1.02112575  0.92537   
  18.13500   1.0492272    1.03359026   1.02111291  0.95308   
  18.14000   1.0662909    1.03436714   1.02110005  0.93783   
  18.14500   1.0553454    1.03526377   1.02108716  0.94756   
  18.15000   1.0257727    1.03632426   1.02107423  0.97487   
  18.15500   1.0492545    1.03761629   1.02106126  0.95306   
  18.16000   1.0424545    1.03923374   1.02104828  0.95927   
  18.16500   1.0700909    1.04130259   1.02103525  0.9345    
  18.17000   1.063609     1.04396987   1.0210222   0.9402    
  18.17500   1.0265       1.0473945    1.02100911  0.97418   
  18.18000   1.0711818    1.0517115    1.02099599  0.93355   
  18.18500   1.0461818    1.05697526   1.02098285  0.95586   
  18.19000   1.0605726    1.06318034   1.02096966  0.94289   
  18.19500   1.0674273    1.07033017   1.02095646  0.93683   
  18.20000   1.0750455    1.07842638   1.02094321  0.93019   
  18.20500   1.0901182    1.08726933   1.02092995  0.91733   
  18.21000   1.1076182    1.09671981   1.02091665  0.90284   
  18.21500   1.0939817    1.10690073   1.02090332  0.91409   
  18.22000   1.1322454    1.11773722   1.02088996  0.8832    
  18.22500   1.1402       1.12903187   1.02087657  0.87704   
  18.23000   1.1624727    1.14098514   1.02086315  0.86024   
  18.23500   1.1803181    1.15372348   1.0208497   0.84723   
  18.24000   1.198909     1.16696851   1.02083623  0.83409   
  18.24500   1.1496091    1.18092814   1.02082272  0.86986   
  18.25000   1.2337545    1.19586899   1.02080919  0.81053   
  18.25500   1.2268909    1.21150282   1.02079563  0.81507   
  18.26000   1.2451091    1.2279956    1.02078204  0.80314   
  18.26500   1.2867091    1.2457273    1.02076842  0.77718   
  18.27000   1.3117909    1.26443194   1.02075478  0.76232   
  18.27500   1.3174363    1.28427439   1.0207411   0.75905   
  18.28000   1.3461819    1.30572192   1.0207274   0.74284   
  18.28500   1.3939091    1.32851233   1.02071368  0.71741   
  18.29000   1.3643637    1.35298219   1.02069992  0.73294   
  18.29500   1.3867455    1.37955956   1.02068614  0.72111   
  18.30000   1.4280636    1.40812731   1.02067234  0.70025   
  18.30500   1.4526182    1.43927734   1.0206585   0.68841   
  18.31000   1.4783818    1.47338103   1.02064464  0.67642   
  18.31500   1.5534272    1.51073693   1.02063075  0.64374   
  18.32000   1.6022455    1.55220367   1.02061684  0.62412   
  18.32500   1.6174363    1.59844588   1.0206029   0.61826   
  18.33000   1.6742909    1.65060803   1.02058894  0.59727   
  18.33500   1.7557091    1.71026838   1.02057495  0.56957   
  18.34000   1.7633001    1.77941976   1.02056094  0.56712   
  18.34500   1.8431637    1.86064162   1.0205469   0.54255   
  18.35000   2.0037909    1.95662712   1.02053283  0.49905   
  18.35500   2.1341362    2.06919625   1.02051874  0.46857   
  18.36000   2.2424092    2.19750422   1.02050463  0.44595   
  18.36500   2.4014819    2.33547018   1.02049049  0.41641   
  18.37000   2.5764818    2.46972134   1.02047633  0.38813   
  18.37500   2.6027       2.57793838   1.02046215  0.38422   
  18.38000   2.6742454    2.63040719   1.02044794  0.37394   
  18.38500   2.6291637    2.59592618   1.02043371  0.38035   
  18.39000   2.4545274    2.45860343   1.02041946  0.40741   
  18.39500   2.2143636    2.23809059   1.02040518  0.4516    
  18.40000   1.9829272    1.98411749   1.02039088  0.5043    
  18.40500   1.7746364    1.74379982   1.02037655  0.5635    
  18.41000   1.5667       1.54377893   1.02036221  0.63828   
  18.41500   1.4314818    1.39181599   1.02034783  0.69858   
  18.42000   1.2996637    1.28456523   1.02033345  0.76943   
  18.42500   1.1776546    1.21287405   1.02031904  0.84915   
  18.43000   1.1723363    1.16640958   1.0203046   0.853     
  18.43500   1.1439364    1.13632416   1.02029015  0.87417   
  18.44000   1.0749999    1.11615761   1.02027566  0.93023   
  18.44500   1.0818363    1.1018717    1.02026117  0.92435   
  18.45000   1.0670727    1.09110458   1.02024664  0.93714   
  18.45500   1.0473818    1.0825901    1.02023211  0.95476   
  18.46000   1.0821999    1.07562578   1.02021755  0.92404   
  18.46500   1.0503454    1.06980568   1.02020296  0.95207   
  18.47000   1.0261545    1.06487865   1.02018836  0.97451   
  18.47500   1.0314546    1.06066077   1.02017374  0.9695    
  18.48000   1.0329273    1.05702243   1.0201591   0.96812   
  18.48500   1.0231364    1.05385949   1.02014443  0.97739   
  18.49000   1.0022454    1.05109371   1.02012975  0.99776   
  18.49500   1.0306545    1.04865833   1.02011505  0.97026   
  18.50000   1.0333455    1.04650416   1.02010033  0.96773   
  18.50500   1.0439091    1.04458807   1.0200856   0.95794   
  18.51000   1.0219818    1.04287496   1.02007084  0.97849   
  18.51500   1.0390182    1.04133818   1.02005606  0.96245   
  18.52000   1.0325454    1.03995265   1.02004126  0.96848   
  18.52500   1.0056819    1.03869971   1.02002645  0.99435   
  18.53000   1.0283818    1.03756214   1.02001162  0.9724    
  18.53500   1.0572455    1.03652665   1.01999677  0.94585   
  18.54000   1.0428364    1.03558026   1.0199819   0.95892   
  18.54500   1.0109545    1.03471362   1.01996702  0.98916   
  18.55000   1.0064273    1.03391744   1.01995212  0.99361   
  18.55500   0.99998188   1.03318375   1.0199372   1.00002   
  18.56000   1.0359727    1.03250666   1.01992226  0.96528   
  18.56500   1.0197272    1.03187959   1.01990731  0.98065   
  18.57000   1.0128819    1.03129843   1.01989234  0.98728   
  18.57500   1.0360181    1.03075802   1.01987735  0.96523   
  18.58000   1.0420182    1.03025499   1.01986235  0.95968   
  18.58500   1.0033818    1.02978564   1.01984734  0.99663   
  18.59000   1.0374818    1.02934671   1.0198323   0.96387   
  18.59500   1.025        1.02893592   1.01981725  0.97561   
  18.60000   1.0185454    1.02855045   1.01980218  0.98179   
  18.60500   1.0284545    1.02818843   1.0197871   0.97233   
  18.61000   1.0223454    1.02784776   1.019772    0.97814   
  18.61500   1.0306545    1.02752693   1.01975689  0.97026   
  18.62000   1.017391     1.02722408   1.01974177  0.98291   
  18.62500   1.0219818    1.02693808   1.01972663  0.97849   
  18.63000   1.0053364    1.02666751   1.01971148  0.99469   
  18.63500   1.0125455    1.0264111    1.0196963   0.98761   
  18.64000   0.99169999   1.02616805   1.01968112  1.00837   
  18.64500   1.0026182    1.02593716   1.01966592  0.99739   
  18.65000   1.0026182    1.02571774   1.01965071  0.99739   
  18.65500   1.0121545    1.02550888   1.01963548  0.98799   
  18.66000   0.98827273   1.02531003   1.01962025  1.01187   
  18.66500   1.0068455    1.0251203    1.01960499  0.9932    
  18.67000   1.0144091    1.02493929   1.01958973  0.9858    
  18.67500   0.98334545   1.02476634   1.01957446  1.01694   
  18.68000   1.0102727    1.02460086   1.01955916  0.98983   
  18.68500   1.0185636    1.02444253   1.01954386  0.98177   
  18.69000   0.9677909    1.02429072   1.01952854  1.03328   
  18.69500   0.99656361   1.02414526   1.01951322  1.00345   
  18.70000   1.0071636    1.02400559   1.01949788  0.99289   
  18.70500   0.99242729   1.0238715    1.01948253  1.00763   
  18.71000   1.0064727    1.02374261   1.01946717  0.99357   
  18.71500   1.0185454    1.02361855   1.01945179  0.98179   
  18.72000   1.007591     1.02349917   1.01943641  0.99247   
  18.72500   0.99092734   1.0233841    1.01942101  1.00916   
  18.73000   1.0129272    1.02327319   1.0194056   0.98724   
  18.73500   0.97804546   1.02316615   1.01939018  1.02245   
  18.74000   1.0230908    1.02306286   1.01937476  0.97743   
  18.74500   1.0034546    1.02296302   1.01935931  0.99656   
  18.75000   1.0087454    1.02286654   1.01934387  0.99133   
  18.75500   1.0246637    1.02277322   1.01932841  0.97593   
  18.76000   0.99056363   1.02268284   1.01931294  1.00953   
  18.76500   1.0030454    1.02259534   1.01929746  0.99696   
  18.77000   1.0167       1.02251051   1.01928197  0.98357   
  18.77500   0.98145455   1.02242826   1.01926647  1.0189    
  18.78000   1.0318       1.02234845   1.01925096  0.96918   
  18.78500   1.0162909    1.022271     1.01923545  0.98397   
  18.79000   0.99620003   1.02219573   1.01921992  1.00381   
  18.79500   0.99586362   1.02212262   1.01920439  1.00415   
  18.80000   1.0076091    1.02205154   1.01918885  0.99245   
  18.80500   1.0026181    1.02198235   1.0191733   0.99739   
  18.81000   1.0109545    1.02191503   1.01915774  0.98916   
  18.81500   1.0163001    1.02184944   1.01914217  0.98396   
  18.82000   0.98829997   1.02178557   1.0191266   1.01184   
  18.82500   0.99472731   1.0217233    1.01911101  1.0053    
  18.83000   1.011409     1.02166259   1.01909542  0.98872   
  18.83500   1.0139818    1.02160336   1.01907983  0.98621   
  18.84000   1.0053363    1.02154553   1.01906422  0.99469   
  18.84500   1.0113455    1.02148908   1.01904861  0.98878   
  18.85000   1.0170909    1.02143391   1.01903299  0.9832    
  18.85500   1.0014818    1.02138001   1.01901737  0.99852   
  18.86000   1.0280637    1.02132729   1.01900173  0.9727    
  18.86500   0.99920911   1.02127575   1.0189861   1.00079   
  18.87000   1.0049546    1.0212253    1.01897045  0.99507   
  18.87500   1.0162545    1.02117594   1.01895481  0.98401   
  18.88000   0.99697274   1.02112761   1.01893915  1.00304   
  18.88500   1.0272454    1.02108024   1.01892349  0.97348   
  18.89000   1.0337546    1.02103384   1.01890782  0.96735   
  18.89500   1.0023       1.02098834   1.01889215  0.99771   
  18.90000   0.98145455   1.02094373   1.01887647  1.0189    
  18.90500   1.018609     1.02089996   1.01886079  0.98173   
  18.91000   0.98975456   1.02085702   1.0188451   1.01035   
  18.91500   0.98936367   1.02081486   1.01882941  1.01075   
  18.92000   1.0087545    1.02077348   1.01881371  0.99132   
  18.92500   0.98677272   1.02073284   1.01879802  1.0134    
  18.93000   0.98979092   1.02069289   1.01878231  1.01031   
  18.93500   1.031791     1.02065486   1.0187666   0.96919   
  18.94000   1.0064363    1.02061625   1.01875088  0.9936    
  18.94500   0.99470001   1.02057831   1.01873517  1.00533   
  18.95000   1.0091182    1.02054097   1.01871945  0.99096   
  18.95500   1.034109     1.02050425   1.01870373  0.96702   
  18.96000   1.0235182    1.0204681    1.01868801  0.97702   
  18.96500   0.98413634   1.02043251   1.01867227  1.01612   
  18.97000   0.98670912   1.02039747   1.01865654  1.01347   
  18.97500   0.98563635   1.02036294   1.01864081  1.01457   
  18.98000   1.0189545    1.02032894   1.01862507  0.9814    
  18.98500   0.99354547   1.02029541   1.01860932  1.0065    
  18.99000   1.0113636    1.02026239   1.01859359  0.98876   
  18.99500   0.99580002   1.02022981   1.01857784  1.00422   
  19.00000   0.99929088   1.0201977    1.01856209  1.00071   
  19.00500   0.9992727    1.02016603   1.01854635  1.00073   
  19.01000   1.0034273    1.02013476   1.0185306   0.99658   
  19.01500   1.0136636    1.02010393   1.01851485  0.98652   
  19.02000   0.98788184   1.02007348   1.01849909  1.01227   
  19.02500   0.98331821   1.02004343   1.01848334  1.01696   
  19.03000   1.004209     1.02001375   1.01846758  0.99581   
  19.03500   1.023891     1.01998445   1.01845183  0.97667   
  19.04000   1.0037909    1.01995549   1.01843607  0.99622   
  19.04500   0.98106366   1.0199269    1.01842032  1.0193    
  19.05000   1.0254272    1.01989864   1.01840456  0.9752    
  19.05500   1.0363818    1.0198707    1.0183888   0.9649    
  19.06000   0.96329999   1.0198431    1.01837305  1.0381    
  19.06500   1.0166637    1.01981579   1.01835728  0.98361   
  19.07000   1.0295454    1.0197888    1.01834153  0.9713    
  19.07500   1.0109546    1.0197621    1.01832577  0.98916   
  19.08000   0.9916364    1.0197357    1.01831002  1.00843   
  19.08500   1.0113636    1.01970958   1.01829427  0.98876   
  19.09000   1.0359545    1.01968372   1.01827851  0.96529   
  19.09500   0.99239093   1.01965814   1.01826276  1.00767   
  19.10000   1.0211818    1.01963282   1.018247    0.97926   
  19.10500   1.0280454    1.01960775   1.01823125  0.97272   
  19.11000   1.0249727    1.01958293   1.0182155   0.97564   
  19.11500   0.98639089   1.01955837   1.01819975  1.0138    
  19.12000   0.99584544   1.01953403   1.018184    1.00417   
  19.12500   0.97765458   1.01950994   1.01816826  1.02286   
  19.13000   0.95343632   1.01948607   1.01815252  1.04884   
  19.13500   0.96368182   1.01946242   1.01813678  1.03769   
  19.14000   0.95301819   1.01943899   1.01812105  1.0493    
  19.14500   1.0155272    1.01941577   1.01810531  0.98471   
  19.15000   0.99013638   1.01939276   1.01808958  1.00996   
  19.15500   1.0034363    1.01936995   1.01807384  0.99658   
  19.16000   1.0155636    1.01934735   1.01805812  0.98467   
  19.16500   0.99052727   1.01932493   1.01804239  1.00956   
  19.17000   0.9969818    1.01930272   1.01802668  1.00303   
  19.17500   1.0193001    1.01928069   1.01801096  0.98107   
  19.18000   1.0087454    1.01925884   1.01799525  0.99133   
  19.18500   1.0117909    1.01923718   1.01797954  0.98835   
  19.19000   0.99657267   1.01921568   1.01796383  1.00344   
  19.19500   0.99583638   1.01919437   1.01794813  1.00418   
  19.20000   1.0114092    1.01917322   1.01793243  0.98872   
  19.20500   1.0019364    1.01915225   1.01791674  0.99807   
  19.21000   0.98375452   1.01913145   1.01790105  1.01651   
  19.21500   0.9867273    1.01911079   1.01788536  1.01345   
  19.22000   0.99657273   1.0190903    1.01786969  1.00344   
  19.22500   1.0007273    1.01906996   1.01785401  0.99927   
  19.23000   0.95456362   1.01904978   1.01783834  1.0476    
  19.23500   0.98979092   1.01902975   1.01782267  1.01031   
  19.24000   0.98639089   1.01900987   1.01780701  1.0138    
  19.24500   0.98070002   1.01899013   1.01779136  1.01968   
  19.25000   1.0208454    1.01897054   1.01777571  0.97958   
  19.25500   0.98148179   1.01895109   1.01776007  1.01887   
  19.26000   0.99656361   1.01893178   1.01774443  1.00345   
  19.26500   1.0082999    1.01891261   1.0177288   0.99177   
  19.27000   0.98751819   1.01889356   1.01771317  1.01264   
  19.27500   1.0087454    1.01887466   1.01769755  0.99133   
  19.28000   1.0018817    1.01885588   1.01768194  0.99812   
  19.28500   1.0193636    1.01883724   1.01766634  0.981     
  19.29000   0.97009093   1.01881872   1.01765073  1.03083   
  19.29500   1.0117455    1.01880033   1.01763514  0.98839   
  19.30000   1.0322273    1.01878207   1.01761956  0.96878   
  19.30500   0.97875458   1.01876392   1.01760398  1.02171   
  19.31000   1.0007908    1.0187459    1.01758841  0.99921   
  19.31500   1.000791     1.01872799   1.01757284  0.99921   
  19.32000   0.99504548   1.01871021   1.01755729  1.00498   
  19.32500   1.0011637    1.01869254   1.01754174  0.99884   
  19.33000   0.99777275   1.018675     1.0175262   1.00223   
  19.33500   1.0113819    1.01865757   1.01751067  0.98875   
  19.34000   0.97877276   1.01864024   1.01749514  1.02169   
  19.34500   0.98331821   1.01862304   1.01747963  1.01696   
  19.35000   0.98598182   1.01860593   1.01746412  1.01422   
  19.35500   1.0117728    1.01858894   1.01744862  0.98836   
  19.36000   1.0041363    1.01857206   1.01743312  0.99588   
  19.36500   1.0075728    1.01855529   1.01741764  0.99248   
  19.37000   0.99543637   1.01853862   1.01740217  1.00458   
  19.37500   1.0193181    1.01852207   1.0173867   0.98105   
  19.38000   1.0337545    1.01850562   1.01737125  0.96735   
  19.38500   1.0053       1.01848927   1.0173558   0.99473   
  19.39000   1.0102091    1.01847302   1.01734037  0.98989   
  19.39500   0.98670906   1.01845688   1.01732494  1.01347   
  19.40000   1.0117909    1.01844084   1.01730952  0.98835   
  19.40500   1.0269272    1.01842489   1.01729411  0.97378   
  19.41000   1.0144272    1.01840906   1.01727872  0.98578   
  19.41500   0.96930003   1.01839331   1.01726332  1.03167   
  19.42000   1.011        1.01837767   1.01724795  0.98912   
  19.42500   0.99769998   1.01836214   1.01723259  1.00231   
  19.43000   1.0109727    1.01834669   1.01721723  0.98915   
  19.43500   1.0128909    1.01833135   1.01720188  0.98727   
  19.44000   0.9951182    1.01831609   1.01718654  1.00491   
  19.44500   1.0034364    1.01830094   1.01717122  0.99658   
  19.45000   1.0094364    1.01828588   1.01715591  0.99065   
  19.45500   0.98336363   1.01827092   1.01714061  1.01692   
  19.46000   0.97913635   1.01825606   1.01712532  1.02131   
  19.46500   1.0227273    1.01824129   1.01711004  0.97778   
  19.47000   0.99397272   1.01822661   1.01709478  1.00606   
  19.47500   0.99847275   1.01821203   1.01707952  1.00153   
  19.48000   1.0121182    1.01819754   1.01706428  0.98803   
  19.48500   1.0185636    1.01818314   1.01704904  0.98177   
  19.49000   1.0030181    1.01816885   1.01703383  0.99699   
  19.49500   0.99700004   1.01815464   1.01701862  1.00301   
  19.50000   1.0147455    1.01814052   1.01700343  0.98547   
  19.50500   1.0007455    1.01812651   1.01698825  0.99926   
  19.51000   1.0272546    1.01811257   1.01697308  0.97347   
  19.51500   1.0189272    1.01809874   1.01695793  0.98142   
  19.52000   1.003        1.018085     1.01694278  0.99701   
  19.52500   1.0174727    1.01807134   1.01692765  0.98283   
  19.53000   0.97761816   1.01805778   1.01691253  1.02289   
  19.53500   1.0045272    1.01804432   1.01689744  0.99549   
  19.54000   1.0045455    1.01803094   1.01688235  0.99548   
  19.54500   1.0041819    1.01801767   1.01686727  0.99584   
  19.55000   1.0079818    1.01800448   1.01685222  0.99208   
  19.55500   1.0197091    1.01799138   1.01683717  0.98067   
  19.56000   0.99504548   1.01797838   1.01682214  1.00498   
  19.56500   0.99125451   1.01796547   1.01680712  1.00882   
  19.57000   1.0333637    1.01795265   1.01679212  0.96771   
  19.57500   0.97883636   1.01793992   1.01677713  1.02162   
  19.58000   0.99129093   1.01792729   1.01676217  1.00879   
  19.58500   1.0182       1.01791476   1.01674721  0.98213   
  19.59000   0.98524547   1.01790231   1.01673227  1.01498   
  19.59500   1.0068182    1.01788997   1.01671735  0.99323   
  19.60000   0.98940909   1.01787771   1.01670244  1.0107    
  19.60500   1.0045273    1.01786554   1.01668755  0.99549   
  19.61000   1.0201182    1.01785348   1.01667267  0.98028   
  19.61500   1.0155455    1.01784151   1.01665781  0.98469   
  19.62000   1.0136818    1.01782963   1.01664297  0.9865    
  19.62500   0.99316359   1.01781785   1.01662814  1.00688   
  19.63000   1.0189818    1.01780617   1.01661334  0.98137   
  19.63500   1.0272909    1.01779458   1.01659855  0.97343   
  19.64000   1.0121363    1.01778309   1.01658378  0.98801   
  19.64500   1.0018818    1.0177717    1.01656902  0.99812   
  19.65000   0.99011821   1.0177604    1.01655428  1.00998   
  19.65500   1.0030636    1.01774921   1.01653956  0.99695   
  19.66000   1.0102273    1.01773811   1.01652487  0.98988   
  19.66500   0.98638183   1.01772712   1.01651019  1.01381   
  19.67000   1.0109818    1.01771622   1.01649553  0.98914   
  19.67500   0.99390906   1.01770543   1.01648089  1.00613   
  19.68000   1.0106182    1.01769474   1.01646627  0.98949   
  19.68500   1.0098364    1.01768415   1.01645167  0.99026   
  19.69000   1.0227727    1.01767366   1.01643709  0.97773   
  19.69500   0.99170905   1.01766329   1.01642253  1.00836   
  19.70000   1.0181545    1.01765301   1.016408    0.98217   
  19.70500   1.0015273    1.01764284   1.01639349  0.99848   
  19.71000   0.99775457   1.01763278   1.016379    1.00225   
  19.71500   0.99966359   1.01762283   1.01636453  1.00034   
  19.72000   1.0098909    1.01761299   1.01635009  0.99021   
  19.72500   0.97079998   1.01760325   1.01633567  1.03008   
  19.73000   0.99848181   1.01759363   1.01632127  1.00152   
  19.73500   1.0101999    1.01758412   1.0163069   0.9899    
  19.74000   0.98938185   1.01757472   1.01629256  1.01073   
  19.74500   1.0170273    1.01756544   1.01627824  0.98326   
  19.75000   1.0071636    1.01755628   1.01626396  0.99289   
  19.75500   1.0098636    1.01754724   1.0162497   0.99023   
  19.76000   1.0197272    1.01753831   1.01623547  0.98065   
  19.76500   1.0003909    1.01752951   1.01622127  0.99961   
  19.77000   0.99663633   1.01752082   1.0162071   1.00338   
  19.77500   1.005291     1.01751227   1.01619296  0.99474   
  19.78000   0.99960911   1.01750385   1.01617886  1.00039   
  19.78500   1.0109546    1.01749556   1.01616481  0.98916   
  19.79000   0.99095452   1.01748741   1.0161508   1.00913   
  19.79500   1.0204363    1.01747941   1.01613684  0.97997   
  19.80000   1.0170727    1.01747157   1.01612294  0.98321   
  19.80500   1.0166364    1.0174639    1.01610912  0.98364   
  19.81000   0.9950909    1.01745644   1.0160954   1.00493   
  19.81500   0.98407274   1.01744921   1.01608182  1.01619   
  19.82000   1.0610273    1.01744227   1.01606843  0.94248   
  19.82500   1.0102727    1.01743569   1.0160553   0.98983   
  19.83000   1.0034091    1.01742959   1.01604254  0.9966    
  19.83500   0.97654545   1.0174241    1.01603029  1.02402   
  19.84000   0.9981364    1.01741942   1.01601875  1.00187   
  19.84500   0.97351819   1.01741582   1.01600818  1.0272    
  19.85000   0.97951818   1.01741366   1.01599894  1.02091   
  19.85500   1.0215909    1.01741339   1.01599149  0.97887   
  19.86000   0.97311819   1.01741558   1.01598639  1.02762   
  19.86500   0.99847275   1.01742096   1.01598437  1.00153   
  19.87000   1.0371546    1.01743041   1.01598629  0.96418   
  19.87500   0.99470913   1.01744494   1.0159932   1.00532   
  19.88000   0.98411816   1.01746581   1.01600633  1.01614   
  19.88500   1.0303181    1.01749441   1.01602708  0.97057   
  19.89000   0.99056363   1.01753231   1.01605699  1.00953   
  19.89500   1.0057273    1.01758125   1.01609785  0.99431   
  19.90000   0.96854544   1.01764307   1.01615146  1.03248   
  19.90500   0.99504548   1.01771976   1.01621981  1.00498   
  19.91000   1.0053363    1.01781326   1.01630486  0.99469   
  19.91500   0.99775451   1.0179257    1.01640872  1.00225   
  19.92000   1.001109     1.01805895   1.01653327  0.99889   
  19.92500   1.0109546    1.01821499   1.01668047  0.98916   
  19.93000   1.0197455    1.01839573   1.01685226  0.98064   
  19.93500   1.0219545    1.01860271   1.01705014  0.97852   
  19.94000   1.0167091    1.01883776   1.01727598  0.98357   
  19.94500   1.0298909    1.01910205   1.01753091  0.97098   
  19.95000   1.0064546    1.01939731   1.01781668  0.99359   
  19.95500   1.0181545    1.01972468   1.01813443  0.98217   
  19.96000   1.0117455    1.02008584   1.01848581  0.98839   
  19.96500   1.0238909    1.02048268   1.01887275  0.97667   
  19.97000   0.9981364    1.02091688   1.0192969   1.00187   
  19.97500   1.0045727    1.02139135   1.01976117  0.99545   
  19.98000   0.99284548   1.02190886   1.02026834  1.00721   
  19.98500   1.0405455    1.02247355   1.02082254  0.96103   
  19.99000   1.0163182    1.02308974   1.02142809  0.98394   
  19.99500   1.0158819    1.02376386   1.02209141  0.98437   
  20.00000   1.0197091    1.02450215   1.02281875  0.98067   
  20.00500   1.0568455    1.02531295   1.02361844  0.94621   
  20.01000   1.0413001    1.02620577   1.0245      0.96034   
  20.01500   1.037909     1.0271896    1.02547239  0.96348   
  20.02000   1.0352454    1.02827557   1.02654677  0.96595   
  20.02500   0.99431819   1.02947285   1.02773228  1.00571   
  20.03000   1.0727454    1.03079073   1.02903823  0.93219   
  20.03500   1.0386363    1.03223455   1.03046995  0.9628    
  20.04000   1.0227001    1.03380833   1.03203144  0.9778    
  20.04500   1.0132545    1.03550784   1.0337185   0.98692   
  20.05000   1.0167091    1.03732423   1.03552225  0.98357   
  20.05500   1.0610181    1.03924052   1.03742571  0.94249   
  20.06000   0.99549997   1.04122725   1.03939944  1.00452   
  20.06500   1.0522909    1.04324904   1.04140803  0.95031   
  20.07000   1.0306636    1.04525497   1.04340058  0.97025   
  20.07500   1.0466182    1.04719021   1.04532224  0.95546   
  20.08000   1.0625182    1.04898841   1.04710666  0.94116   
  20.08500   1.0583181    1.05058181   1.04868607  0.9449    
  20.09000   1.0852454    1.05190172   1.04999179  0.92145   
  20.09500   1.0537909    1.05288159   1.05095727  0.94895   
  20.10000   1.0412726    1.05346581   1.05152688  0.96036   
  20.10500   1.0659546    1.05361053   1.05165678  0.93813   
  20.11000   1.0792       1.05328982   1.05132102  0.92661   
  20.11500   1.0496637    1.05249824   1.05051417  0.95269   
  20.12000   1.0534272    1.05125078   1.04925123  0.94928   
  20.12500   1.0496637    1.04958574   1.04757047  0.95269   
  20.13000   1.0152       1.04755875   1.04552752  0.98503   
  20.13500   1.0364091    1.04524002   1.0431926   0.96487   
  20.14000   1.0658909    1.04271356   1.04064971  0.93818   
  20.14500   1.0254272    1.04006334   1.0379828   0.9752    
  20.15000   0.99243635   1.03737669   1.03527922  1.00762   
  20.15500   1.0446818    1.03473175   1.03261708  0.95723   
  20.16000   1.0416636    1.03219962   1.03006751  0.96      
  20.16500   0.98979092   1.02983395   1.02768412  1.01031   
  20.17000   1.0613636    1.02767835   1.02551054  0.94218   
  20.17500   1.0401182    1.02575782   1.02357176  0.96143   
  20.18000   1.0329727    1.02408353   1.02187893  0.96808   
  20.18500   1.0821636    1.02265652   1.0204331   0.92407   
  20.19000   1.0393909    1.02146427   1.01922173  0.9621    
  20.19500   1.0370909    1.02049012   1.01822818  0.96424   
  20.20000   1.0663364    1.01970941   1.01742775  0.93779   
  20.20500   1.0485182    1.01909702   1.01679535  0.95373   
  20.21000   1.0181637    1.01862618   1.01630419  0.98216   
  20.21500   1.0261545    1.01827147   1.01592884  0.97451   
  20.22000   1.0193363    1.0180102    1.0156466   0.98103   
  20.22500   1.0291636    1.01782187   1.01543696  0.97166   
  20.23000   1.0026546    1.01768954   1.015283    0.99735   
  20.23500   1.0292       1.01759914   1.01517061  0.97163   
  20.24000   1.0397545    1.01753959   1.01508873  0.96177   
  20.24500   1.0102273    1.01750221   1.01502865  0.98988   
  20.25000   1.0594819    1.01748057   1.01498396  0.94386   
  20.25500   1.0143635    1.01746989   1.01494986  0.98584   
  20.26000   1.0378636    1.01746675   1.01492291  0.96352   
  20.26500   1.0242728    1.01746879   1.01490075  0.9763    
  20.27000   1.0121363    1.01747434   1.01488172  0.98801   
  20.27500   1.0299364    1.01748234   1.01486472  0.97093   
  20.28000   1.0212455    1.01749206   1.01484903  0.9792    
  20.28500   1.0125       1.01750304   1.01483419  0.98765   
  20.29000   0.9928       1.01751501   1.01481989  1.00725   
  20.29500   1.001909     1.01752776   1.01480596  0.99809   
  20.30000   1.0166637    1.01754122   1.01479228  0.98361   
  20.30500   0.99769998   1.01755531   1.01477878  1.00231   
  20.31000   1.0317999    1.01757001   1.01476541  0.96918   
  20.31500   1.0067909    1.0175853    1.01475215  0.99325   
  20.32000   1.0000455    1.01760116   1.01473899  0.99995   
  20.32500   1.0167091    1.01761761   1.0147259   0.98357   
  20.33000   1.002291     1.01763464   1.0147129   0.99771   
  20.33500   1.0196818    1.01765226   1.01469997  0.9807    
  20.34000   0.99961823   1.01767048   1.01468709  1.00038   
  20.34500   1.0136636    1.0176893    1.01467428  0.98652   
  20.35000   0.99733639   1.01770874   1.01466153  1.00267   
  20.35500   1.028        1.0177288    1.01464883  0.97276   
  20.36000   1.0371546    1.0177495    1.01463618  0.96418   
  20.36500   0.97957271   1.01777083   1.01462359  1.02085   
  20.37000   1.0129091    1.01779284   1.01461104  0.98726   
  20.37500   1.0480727    1.0178155    1.01459855  0.95413   
  20.38000   0.98981816   1.01783885   1.0145861   1.01029   
  20.38500   0.98670912   1.01786289   1.01457368  1.01347   
  20.39000   1.0094727    1.01788765   1.01456132  0.99062   
  20.39500   0.99088186   1.01791313   1.01454899  1.0092    
  20.40000   0.96443635   1.01793935   1.0145367   1.03688   
  20.40500   1.0068455    1.01796633   1.01452444  0.9932    
  20.41000   0.97384548   1.01799407   1.01451223  1.02686   
  20.41500   0.97201818   1.01802262   1.01450006  1.02879   
  20.42000   1.0090909    1.01805196   1.01448792  0.99099   
  20.42500   1.0132909    1.01808213   1.01447581  0.98688   
  20.43000   0.98943633   1.01811314   1.01446374  1.01068   
  20.43500   1.0072454    1.01814502   1.0144517   0.99281   
  20.44000   0.99851823   1.01817779   1.01443969  1.00148   
  20.44500   1.011        1.01821145   1.01442772  0.98912   
  20.45000   0.99431825   1.01824606   1.01441577  1.00571   
  20.45500   1.0003455    1.0182816    1.01440386  0.99965   
  20.46000   1.0303454    1.01831812   1.01439199  0.97055   
  20.46500   1.0019364    1.01835563   1.01438013  0.99807   
  20.47000   1.0072       1.01839418   1.01436831  0.99285   
  20.47500   0.98670912   1.01843376   1.01435652  1.01347   
  20.48000   1.0212272    1.01847443   1.01434476  0.97921   
  20.48500   0.98674548   1.01851622   1.01433302  1.01343   
  20.49000   0.9788       1.0185591    1.01432132  1.02166   
  20.49500   0.97651821   1.01860319   1.01430964  1.02405   
  20.50000   1.0003909    1.01864843   1.01429799  0.99961   
  20.50500   0.99920911   1.01869491   1.01428637  1.00079   
  20.51000   0.99206364   1.01874265   1.01427477  1.008     
  20.51500   0.9951182    1.01879169   1.0142632   1.00491   
  20.52000   1.0095181    1.01884205   1.01425166  0.99057   
  20.52500   1.006409     1.01889378   1.01424014  0.99363   
  20.53000   0.99315453   1.01894694   1.01422865  1.00689   
  20.53500   0.99619997   1.01900149   1.01421719  1.00381   
  20.54000   0.99359089   1.01905759   1.01420575  1.00645   
  20.54500   0.97502726   1.01911515   1.01419434  1.02561   
  20.55000   0.98407274   1.01917431   1.01418296  1.01619   
  20.55500   1.0004272    1.01923509   1.01417159  0.99957   
  20.56000   0.99429095   1.01929754   1.01416026  1.00574   
  20.56500   1.0147909    1.01936173   1.01414895  0.98542   
  20.57000   1.0151637    1.01942763   1.01413766  0.98506   
  20.57500   0.99619997   1.01949541   1.0141264   1.00381   
  20.58000   1.0015454    1.019565     1.01411517  0.99846   
  20.58500   1.007591     1.01963657   1.01410396  0.99247   
  20.59000   0.99468184   1.01971012   1.01409277  1.00535   
  20.59500   1.0166818    1.01978573   1.01408161  0.98359   
  20.60000   1.0288364    1.01986347   1.01407047  0.97197   
  20.60500   1.0083637    1.01994339   1.01405935  0.99171   
  20.61000   0.99701816   1.02002562   1.01404826  1.00299   
  20.61500   1.0052727    1.0201101    1.0140372   0.99475   
  20.62000   0.98184544   1.02019708   1.01402615  1.01849   
  20.62500   0.96479088   1.02028645   1.01401514  1.03649   
  20.63000   0.99398178   1.02037845   1.01400415  1.00605   
  20.63500   0.94774544   1.02047311   1.01399317  1.05514   
  20.64000   0.93636364   1.02057052   1.01398223  1.06796   
  20.64500   1.0105909    1.02067078   1.0139713   0.98952   
  20.65000   1.0015181    1.02077398   1.0139604   0.99848   
  20.65500   0.99390912   1.02088029   1.01394952  1.00613   
  20.66000   0.99852723   1.02098964   1.01393867  1.00147   
  20.66500   1.0068182    1.02110238   1.01392784  0.99323   
  20.67000   1.0367272    1.02121838   1.01391703  0.96457   
  20.67500   0.9871636    1.02133796   1.01390625  1.013     
  20.68000   1.0284272    1.02146117   1.01389549  0.97236   
  20.68500   0.98752725   1.02158817   1.01388475  1.01263   
  20.69000   0.97877276   1.02171914   1.01387403  1.02169   
  20.69500   0.98639089   1.02185404   1.01386334  1.0138    
  20.70000   0.9916364    1.02199331   1.01385267  1.00843   
  20.70500   0.98784548   1.02213681   1.01384202  1.0123    
  20.71000   0.9799273    1.02228495   1.0138314   1.02048   
  20.71500   1.0276182    1.02243782   1.01382079  0.97312   
  20.72000   0.99961823   1.02259561   1.01381022  1.00038   
  20.72500   0.97724545   1.02275853   1.01379966  1.02328   
  20.73000   1.0196999    1.02292678   1.01378912  0.98068   
  20.73500   1.0143909    1.02310068   1.01377861  0.98581   
  20.74000   0.96860909   1.02328018   1.01376812  1.03241   
  20.74500   1.0129273    1.0234659    1.01375765  0.98724   
  20.75000   0.99770004   1.02365771   1.0137472   1.00231   
  20.75500   0.96966362   1.02385618   1.01373678  1.03129   
  20.76000   1.0117273    1.02406149   1.01372638  0.98841   
  20.76500   0.97842729   1.02427395   1.013716    1.02205   
  20.77000   0.99777269   1.02449387   1.01370564  1.00223   
  20.77500   1.0204545    1.0247216    1.0136953   0.97996   
  20.78000   0.99054545   1.02495762   1.01368499  1.00954   
  20.78500   0.99051821   1.02520193   1.0136747   1.00957   
  20.79000   1.0204545    1.02545544   1.01366443  0.97996   
  20.79500   0.98102731   1.02571807   1.01365418  1.01934   
  20.80000   0.99770904   1.02599064   1.01364395  1.0023    
  20.80500   1.0090636    1.02627351   1.01363375  0.99102   
  20.81000   1.0053182    1.0265672    1.01362356  0.99471   
  20.81500   1.0257909    1.02687239   1.0136134   0.97486   
  20.82000   0.99093634   1.02718921   1.01360326  1.00915   
  20.82500   1.0265182    1.0275189    1.01359314  0.97417   
  20.83000   1.0264817    1.02786145   1.01358304  0.9742    
  20.83500   1.0249727    1.02821808   1.01357297  0.97564   
  20.84000   1.0208637    1.02858936   1.01356291  0.97956   
  20.84500   1.0121636    1.02897611   1.01355288  0.98798   
  20.85000   1.0064546    1.02937915   1.01354286  0.99359   
  20.85500   1.0170727    1.02979944   1.01353287  0.98321   
  20.86000   1.0496637    1.03023817   1.0135229   0.95269   
  20.86500   1.0072454    1.03069573   1.01351295  0.99281   
  20.87000   1.0303364    1.03117419   1.01350302  0.97056   
  20.87500   1.018609     1.03167381   1.01349311  0.98173   
  20.88000   0.98822731   1.03219664   1.01348323  1.01191   
  20.88500   1.0155727    1.03274388   1.01347336  0.98467   
  20.89000   1.0363364    1.03331707   1.01346352  0.96494   
  20.89500   0.97497272   1.03391789   1.01345369  1.02567   
  20.90000   1.0193182    1.03454814   1.01344389  0.98105   
  20.90500   1.0428364    1.03521015   1.0134341   0.95892   
  20.91000   1.0427728    1.03590504   1.01342434  0.95898   
  20.91500   0.98557276   1.03663218   1.0134146   1.01464   
  20.92000   1.0007273    1.03740141   1.01340488  0.99927   
  20.92500   1.0200636    1.03821226   1.01339518  0.98033   
  20.93000   1.0181636    1.03906742   1.01338549  0.98216   
  20.93500   1.0071818    1.03997026   1.01337583  0.99287   
  20.94000   1.025        1.04092496   1.01336619  0.97561   
  20.94500   1.022        1.04193417   1.01335657  0.97847   
  20.95000   1.0253637    1.0430044    1.01334697  0.97526   
  20.95500   1.0367454    1.04413857   1.01333739  0.96456   
  20.96000   1.0113909    1.04534389   1.01332783  0.98874   
  20.96500   1.0280454    1.04662606   1.01331829  0.97272   
  20.97000   1.0057273    1.04799206   1.01330877  0.99431   
  20.97500   1.0140455    1.04944975   1.01329927  0.98615   
  20.98000   1.0333818    1.05100797   1.01328979  0.9677    
  20.98500   1.0015182    1.05267761   1.01328033  0.99848   
  20.99000   1.0333818    1.05446757   1.01327089  0.9677    
  20.99500   1.0325909    1.05639441   1.01326147  0.96844   
  21.00000   0.98448181   1.05846938   1.01325207  1.01576   
  21.00500   1.0367091    1.06071281   1.01324269  0.96459   
  21.01000   1.033        1.06314394   1.01323332  0.96805   
  21.01500   1.0223818    1.06578658   1.01322398  0.97811   
  21.02000   1.0658909    1.068669     1.01321465  0.93818   
  21.02500   1.0537546    1.07182546   1.01320535  0.94899   
  21.03000   1.0227091    1.07530035   1.01319606  0.9778    
  21.03500   1.0772727    1.0791438    1.0131868   0.92827   
  21.04000   1.0818182    1.08343949   1.01317755  0.92437   
  21.04500   1.0848818    1.08828899   1.01316832  0.92176   
  21.05000   1.0981091    1.09386316   1.01315912  0.91066   
  21.05500   1.1298908    1.10040476   1.01314992  0.88504   
  21.06000   1.0954545    1.10826797   1.01314075  0.91286   
  21.06500   1.1374726    1.11794319   1.0131316   0.87914   
  21.07000   1.1511545    1.13003611   1.01312247  0.86869   
  21.07500   1.1553181    1.14530998   1.01311335  0.86556   
  21.08000   1.1897454    1.16454005   1.01310426  0.84052   
  21.08500   1.2257454    1.18850891   1.01309518  0.81583   
  21.09000   1.2458818    1.21768812   1.01308612  0.80264   
  21.09500   1.2958       1.25202716   1.01307708  0.77172   
  21.10000   1.3261545    1.29121133   1.01306806  0.75406   
  21.10500   1.3352001    1.33562689   1.01305905  0.74895   
  21.11000   1.3667091    1.38626493   1.01305007  0.73168   
  21.11500   1.4485183    1.4427762    1.0130411   0.69036   
  21.12000   1.4954818    1.50276987   1.01303215  0.66868   
  21.12500   1.5409546    1.56544823   1.01302322  0.64895   
  21.13000   1.6140636    1.63340707   1.01301431  0.61955   
  21.13500   1.6912909    1.70818005   1.01300541  0.59126   
  21.14000   1.7814819    1.78715064   1.01299654  0.56133   
  21.14500   1.8799728    1.86841735   1.01298768  0.53192   
  21.15000   2.0117273    1.95567137   1.01297883  0.49709   
  21.15500   2.1022727    2.05235247   1.01297001  0.47568   
  21.16000   2.1696818    2.15539484   1.0129612   0.4609    
  21.16500   2.3216181    2.26255437   1.01295241  0.43073   
  21.17000   2.4522455    2.37867773   1.01294364  0.40779   
  21.17500   2.6083636    2.50807388   1.01293489  0.38338   
  21.18000   2.6984727    2.64723913   1.01292615  0.37058   
  21.18500   2.9382455    2.79558495   1.01291744  0.34034   
  21.19000   3.1677909    2.96067456   1.01290873  0.31568   
  21.19500   3.2620909    3.14536053   1.01290005  0.30655   
  21.20000   3.5583637    3.3480991    1.01289138  0.28103   
  21.20500   3.7534091    3.57500404   1.01288273  0.26642   
  21.21000   3.9746091    3.83617022   1.0128741   0.2516    
  21.21500   4.2784095    4.1352855    1.01286548  0.23373   
  21.22000   4.5852094    4.4806676    1.01285688  0.21809   
  21.22500   5.0443635    4.88378468   1.0128483   0.19824   
  21.23000   5.4988365    5.34649999   1.01283973  0.18186   
  21.23500   6.0825639    5.86310936   1.01283118  0.1644    
  21.24000   6.6174364    6.41112373   1.01282264  0.15112   
  21.24500   7.1677999    6.94373579   1.01281413  0.13951   
  21.25000   7.5473819    7.38608165   1.01280563  0.1325    
  21.25500   7.6958632    7.63891956   1.01279714  0.12994   
  21.26000   7.8276997    7.5922184    1.01278867  0.12775   
  21.26500   7.4946637    7.17251664   1.01278022  0.13343   
  21.27000   6.6942911    6.41203846   1.01277178  0.14938   
  21.27500   5.9147458    5.46078012   1.01276336  0.16907   
  21.28000   4.9484544    4.49686155   1.01275496  0.20208   
  21.28500   4.0269365    3.64390824   1.01274657  0.24833   
  21.29000   3.1568456    2.95382548   1.0127382   0.31677   
  21.29500   2.5621545    2.43391364   1.01272984  0.3903    
  21.30000   2.122        2.06246041   1.0127215   0.47125   
  21.30500   1.8076091    1.80739565   1.01271317  0.55322   
  21.31000   1.5825455    1.63550018   1.01270487  0.63189   
  21.31500   1.4640636    1.51888005   1.01269657  0.68303   
  21.32000   1.3870909    1.43739965   1.01268829  0.72093   
  21.32500   1.3132273    1.37763163   1.01268002  0.76148   
  21.33000   1.2988908    1.33168008   1.01267177  0.76989   
  21.33500   1.2526636    1.29483002   1.01266354  0.7983    
  21.34000   1.2268636    1.26442753   1.01265532  0.81509   
  21.34500   1.1923909    1.23885602   1.01264712  0.83865   
  21.35000   1.1734545    1.2170645    1.01263893  0.85218   
  21.35500   1.1606363    1.19831464   1.01263075  0.8616    
  21.36000   1.1439272    1.18204859   1.01262259  0.87418   
  21.36500   1.1466364    1.16786255   1.01261444  0.87212   
  21.37000   1.1223363    1.1553914    1.01260631  0.891     
  21.37500   1.1015273    1.14438896   1.0125982   0.90783   
  21.38000   1.1174728    1.13461843   1.0125901   0.89488   
  21.38500   1.0905273    1.12590584   1.01258201  0.91699   
  21.39000   1.0810455    1.11810298   1.01257393  0.92503   
  21.39500   1.0745909    1.1110867    1.01256587  0.93059   
  21.40000   1.0829818    1.10475412   1.01255783  0.92338   
  21.40500   1.0492272    1.09901595   1.01254979  0.95308   
  21.41000   1.0591091    1.09380694   1.01254177  0.94419   
  21.41500   1.0648       1.08905454   1.01253377  0.93914   
  21.42000   1.0628909    1.08471475   1.01252578  0.94083   
  21.42500   1.0731363    1.08073515   1.0125178   0.93185   
  21.43000   1.0788       1.07707839   1.01250984  0.92696   
  21.43500   1.0572       1.07371022   1.01250189  0.94589   
  21.44000   1.0625273    1.07059937   1.01249395  0.94115   
  21.44500   1.0428182    1.06772416   1.01248603  0.95894   
  21.45000   1.0197272    1.06505611   1.01247811  0.98065   
  21.45500   1.0360181    1.06258035   1.01247022  0.96523   
  21.46000   1.0647908    1.06027538   1.01246233  0.93915   
  21.46500   1.0197273    1.05812675   1.01245446  0.98065   
  21.47000   1.0234818    1.05612051   1.0124466   0.97706   
  21.47500   1.0355909    1.05424425   1.01243876  0.96563   
  21.48000   1.0068364    1.05248688   1.01243092  0.99321   
  21.48500   1.0291636    1.05083769   1.0124231   0.97166   
  21.49000   1.0178182    1.04929011   1.01241529  0.98249   
  21.49500   1.031791     1.04783309   1.01240749  0.96919   
  21.50000   1.0155636    1.04646228   1.01239971  0.98467   
  21.50500   1.0500455    1.04516907   1.01239194  0.95234   
  21.51000   1.0204545    1.04394824   1.01238418  0.97996   
  21.51500   1.012109     1.04279445   1.01237643  0.98804   
  21.52000   0.99815452   1.04170281   1.01236869  1.00185   
  21.52500   0.99015456   1.0406689    1.01236097  1.00994   
  21.53000   1.0465636    1.0396882    1.01235326  0.95551   
  21.53500   1.0082999    1.03875842   1.01234556  0.99177   
  21.54000   1.008        1.03787437   1.01233787  0.99206   
  21.54500   1.0102091    1.03703466   1.01233019  0.98989   
  21.55000   1.0265636    1.0362352    1.01232252  0.97412   
  21.55500   0.98143637   1.03547378   1.01231487  1.01891   
  21.56000   1.0011091    1.03474801   1.01230722  0.99889   
  21.56500   1.0098182    1.03405533   1.01229959  0.99028   
  21.57000   1.0113454    1.03339469   1.01229197  0.98878   
  21.57500   1.0132545    1.03276289   1.01228435  0.98692   
  21.58000   1.0602273    1.03215943   1.01227676  0.94319   
  21.58500   1.0182091    1.03158177   1.01226917  0.98212   
  21.59000   0.99929088   1.0310287    1.01226159  1.00071   
  21.59500   1.0193363    1.03049885   1.01225402  0.98103   
  21.60000   0.98407274   1.02999089   1.01224646  1.01619   
  21.60500   1.0076091    1.02950363   1.01223891  0.99245   
  21.61000   1.0246091    1.0290357    1.01223137  0.97598   
  21.61500   0.99360907   1.02858673   1.01222385  1.00643   
  21.62000   1.0257546    1.02815487   1.01221633  0.97489   
  21.62500   1.0249728    1.02774003   1.01220882  0.97564   
  21.63000   0.97729093   1.02734075   1.01220132  1.02324   
  21.63500   1.0140182    1.02695642   1.01219383  0.98618   
  21.64000   1.0057       1.02658629   1.01218636  0.99433   
  21.64500   1.0181637    1.02622965   1.01217889  0.98216   
  21.65000   1.0258       1.02588585   1.01217143  0.97485   
  21.65500   0.97916365   1.02555411   1.01216398  1.02128   
  21.66000   1.0095       1.02523431   1.01215654  0.99059   
  21.66500   1.0553364    1.02492528   1.0121491   0.94757   
  21.67000   1.0125       1.02462711   1.01214168  0.98765   
  21.67500   1.0155636    1.02433887   1.01213427  0.98467   
  21.68000   1.0242454    1.02406024   1.01212686  0.97633   
  21.68500   1.0223454    1.0237908    1.01211947  0.97814   
  21.69000   1.0215636    1.02353      1.01211208  0.97889   
  21.69500   1.0329273    1.02327783   1.0121047   0.96812   
  21.70000   0.99815452   1.02303344   1.01209733  1.00185   
  21.70500   1.0326091    1.02279696   1.01208997  0.96842   
  21.71000   1.0151545    1.02256771   1.01208261  0.98507   
  21.71500   0.98520911   1.02234549   1.01207527  1.01501   
  21.72000   1.0086818    1.02213002   1.01206793  0.99139   
  21.72500   0.99547273   1.021921     1.0120606   1.00455   
  21.73000   1.0014818    1.02171819   1.01205328  0.99852   
  21.73500   0.98561817   1.02152124   1.01204596  1.01459   
  21.74000   1.0223181    1.02133018   1.01203865  0.97817   
  21.74500   1.0038183    1.02114442   1.01203135  0.9962    
  21.75000   1.007591     1.02096411   1.01202406  0.99247   
  21.75500   0.99963635   1.02078878   1.01201678  1.00036   
  21.76000   1.0231183    1.02061831   1.0120095   0.9774    
  21.76500   1.0079272    1.02045253   1.01200223  0.99214   
  21.77000   1.0189364    1.02029125   1.01199497  0.98142   
  21.77500   1.0295182    1.02013432   1.01198771  0.97133   
  21.78000   1.0140636    1.01994092   1.01198046  0.98613   
  21.78500   1.032609     1.01979237   1.01197322  0.96842   
  21.79000   1.0106182    1.01964757   1.01196598  0.98949   
  21.79500   1.0163182    1.01950663   1.01195875  0.98394   
  21.80000   1.0307091    1.01936924   1.01195153  0.97021   
  21.80500   1.0060455    1.01923532   1.01194431  0.99399   
  21.81000   1.0151182    1.01910476   1.0119371   0.98511   
  21.81500   0.98370004   1.01897737   1.0119299   1.01657   
  21.82000   0.99279094   1.01885323   1.0119227   1.00726   
  21.82500   1.0075728    1.018732     1.0119155   0.99248   
  21.83000   1.0178182    1.0186138    1.01190832  0.98249   
  21.83500   1.0087       1.01849836   1.01190114  0.99138   
  21.84000   0.99925452   1.01838564   1.01189396  1.00075   
  21.84500   1.0291818    1.01827557   1.01188679  0.97165   
  21.85000   1.0249819    1.01816804   1.01187962  0.97563   
  21.85500   0.99092728   1.01806298   1.01187246  1.00916   
  21.86000   0.98486364   1.01796027   1.01186531  1.01537   
  21.86500   1.0011545    1.01785996   1.01185816  0.99885   
  21.87000   0.99813634   1.01776179   1.01185101  1.00187   
  21.87500   1.0056819    1.01766588   1.01184387  0.99435   
  21.88000   1.0379092    1.01757203   1.01183674  0.96348   
  21.88500   0.99318182   1.01748022   1.01182961  1.00686   
  21.89000   1.0049092    1.01739038   1.01182248  0.99511   
  21.89500   1.0144364    1.01730245   1.01181536  0.98577   
  21.90000   1.0045727    1.01721637   1.01180824  0.99545   
  21.90500   1.0223364    1.01713206   1.01180112  0.97815   
  21.91000   1.0018636    1.01704957   1.01179401  0.99814   
  21.91500   1.0359818    1.0169687    1.01178691  0.96527   
  21.92000   0.99390912   1.01688955   1.01177981  1.00613   
  21.92500   0.99733633   1.01681196   1.01177271  1.00267   
  21.93000   1.0057092    1.01673592   1.01176561  0.99432   
  21.93500   0.98900002   1.01666139   1.01175852  1.01112   
  21.94000   1.0307273    1.01658829   1.01175143  0.97019   
  21.94500   1.0015181    1.01651667   1.01174435  0.99848   
  21.95000   1.0007546    1.01644638   1.01173726  0.99925   
  21.95500   1.0428182    1.01637749   1.01173019  0.95894   
  21.96000   1.0234818    1.01630988   1.01172311  0.97706   
  21.96500   1.0102545    1.01624354   1.01171604  0.98985   
  21.97000   0.97163635   1.01617843   1.01170897  1.02919   
  21.97500   1.0158908    1.01611453   1.0117019   0.98436   
  21.98000   1.0424091    1.01605179   1.01169483  0.95932   
  21.98500   0.98824549   1.01599017   1.01168777  1.01189   
  21.99000   1.0215636    1.01592971   1.01168071  0.97889   
  21.99500   1.022391     1.01587028   1.01167365  0.9781    
  22.00000   0.98220003   1.01581196   1.01166659  1.01812   
  22.00500   1.0037909    1.01575463   1.01165954  0.99622   
  22.01000   1.0091363    1.0156983    1.01165249  0.99095   
  22.01500   1.0061091    1.01564294   1.01164544  0.99393   
  22.02000   0.97466362   1.01558852   1.01163838  1.02599   
  22.02500   0.9958818    1.01553504   1.01163134  1.00414   
  22.03000   0.99998182   1.01548242   1.01162429  1.00002   
  22.03500   0.99468184   1.01543074   1.01161724  1.00535   
  22.04000   0.97577274   1.01537986   1.0116102   1.02483   
  22.04500   1.0443364    1.01532986   1.01160315  0.95755   
  22.05000   1.0026819    1.01528065   1.01159611  0.99733   
  22.05500   0.99851823   1.01523224   1.01158907  1.00148   
  22.06000   1.0167       1.0151846    1.01158203  0.98357   
  22.06500   1.0007454    1.0151377    1.01157499  0.99926   
  22.07000   0.99240911   1.01509158   1.01156795  1.00765   
  22.07500   1.0325637    1.01504614   1.01156091  0.96846   
  22.08000   0.98829091   1.01500144   1.01155387  1.01185   
  22.08500   0.99468178   1.01495741   1.01154683  1.00535   
  22.09000   1.0287908    1.01491405   1.01153979  0.97201   
  22.09500   0.9939273    1.01487135   1.01153275  1.00611   
  22.10000   0.99620908   1.01482928   1.01152571  1.00381   
  22.10500   1.0401819    1.01478784   1.01151867  0.96137   
  22.11000   1.0239091    1.014747     1.01151162  0.97665   
  22.11500   1.0121092    1.01470679   1.01150458  0.98804   
  22.12000   1.0105909    1.01466713   1.01149754  0.98952   
  22.12500   0.99507272   1.01462807   1.0114905   1.00495   
  22.13000   0.9799273    1.01458956   1.01148345  1.02048   
  22.13500   0.99169999   1.01455159   1.01147641  1.00837   
  22.14000   0.95304543   1.01451415   1.01146936  1.04927   
  22.14500   1.0030181    1.01447724   1.01146231  0.99699   
  22.15000   1.0155272    1.01444084   1.01145526  0.98471   
  22.15500   1.0374999    1.01440492   1.01144821  0.96386   
  22.16000   1.0026363    1.01436953   1.01144116  0.99737   
  22.16500   1.0200909    1.01433458   1.0114341   0.9803    
  22.17000   1.0110273    1.01430013   1.01142705  0.98909   
  22.17500   1.0072273    1.01426612   1.01141999  0.99282   
  22.18000   1.0177909    1.01423256   1.01141293  0.98252   
  22.18500   0.98974544   1.01419945   1.01140587  1.01036   
  22.19000   0.98981816   1.01416675   1.0113988   1.01029   
  22.19500   1.0086999    1.0141345    1.01139173  0.99138   
  22.20000   0.97959089   1.01410263   1.01138466  1.02083   
  22.20500   1.0197453    1.0140712    1.01137759  0.98064   
  22.21000   1.0041546    1.01404015   1.01137052  0.99586   
  22.21500   1.0038       1.01400948   1.01136344  0.99621   
  22.22000   1.0321817    1.0139792    1.01135636  0.96882   
  22.22500   1.0109545    1.01394929   1.01134927  0.98916   
  22.23000   1.0227273    1.01391975   1.01134218  0.97778   
  22.23500   1.0075455    1.01389055   1.01133509  0.99251   
  22.24000   0.99731821   1.01386173   1.011328    1.00269   
  22.24500   1.0064363    1.01383324   1.0113209   0.9936    
  22.25000   1.0117909    1.0138051    1.01131379  0.98835   
  22.25500   0.99731821   1.01377728   1.01130669  1.00269   
  22.26000   0.98033637   1.01374979   1.01129958  1.02006   
  22.26500   1.0159091    1.01372261   1.01129246  0.98434   
  22.27000   1.0314546    1.01369575   1.01128534  0.9695    
  22.27500   0.98602724   1.0136692    1.01127822  1.01417   
  22.28000   0.98942727   1.01364293   1.01127109  1.01069   
  22.28500   1.0249727    1.01361699   1.01126396  0.97564   
  22.29000   1.0254272    1.01359131   1.01125682  0.9752    
  22.29500   0.99247271   1.01356594   1.01124968  1.00758   
  22.30000   1.0333637    1.01354084   1.01124254  0.96771   
  22.30500   1.0333637    1.01351602   1.01123538  0.96771   
  22.31000   1.0151819    1.01349146   1.01122823  0.98505   
  22.31500   1.0242728    1.01346716   1.01122106  0.9763    
  22.32000   1.0053183    1.01344314   1.01121389  0.99471   
  22.32500   1.0265181    1.01341936   1.01120672  0.97417   
  22.33000   1.0060272    1.01339585   1.01119954  0.99401   
  22.33500   0.99772727   1.01337257   1.01119236  1.00228   
  22.34000   0.99127275   1.01334954   1.01118517  1.0088    
  22.34500   1.0298909    1.01332675   1.01117797  0.97098   
  22.35000   1.0048908    1.01330419   1.01117077  0.99513   
  22.35500   0.97804546   1.01328186   1.01116356  1.02245   
  22.36000   1.0261545    1.01325976   1.01115634  0.97451   
  22.36500   0.97460908   1.01323789   1.01114912  1.02605   
  22.37000   1.0091182    1.01321623   1.01114189  0.99096   
  22.37500   1.0231183    1.0131948    1.01113465  0.9774    
  22.38000   1.0030454    1.01317357   1.01112741  0.99696   
  22.38500   1.0416363    1.01315255   1.01112016  0.96003   
  22.39000   0.99848181   1.01313175   1.01111291  1.00152   
  22.39500   0.99392724   1.01311114   1.01110564  1.00611   
  22.40000   1.0363818    1.01309073   1.01109837  0.9649    
  22.40500   1.0299273    1.01307051   1.01109109  0.97094   
  22.41000   0.99320906   1.01305051   1.0110838   1.00684   
  22.41500   1.0201182    1.01303068   1.01107651  0.98028   
  22.42000   1.0295727    1.01301105   1.01106921  0.97128   
  22.42500   1.0102727    1.0129916    1.0110619   0.98983   
  22.43000   1.0087       1.01297233   1.01105458  0.99138   
  22.43500   1.0177728    1.01295325   1.01104725  0.98254   
  22.44000   1.015891     1.01293434   1.01103992  0.98436   
  22.44500   1.0549728    1.01291561   1.01103257  0.94789   
  22.45000   1.0280635    1.01289705   1.01102522  0.9727    
  22.45500   1.0454273    1.01287867   1.01101786  0.95655   
  22.46000   0.9818182    1.01286045   1.0110105   1.01852   
  22.46500   1.0038364    1.0128424    1.01100312  0.99618   
  22.47000   1.0257728    1.01282452   1.01099573  0.97487   
  22.47500   0.9951182    1.0128068    1.01098833  1.00491   
  22.48000   1.0401819    1.01278924   1.01098093  0.96137   
  22.48500   1.0132545    1.01277184   1.01097351  0.98692   
  22.49000   1.0049273    1.0127546    1.01096609  0.9951    
  22.49500   1.0223182    1.01273751   1.01095865  0.97817   
  22.50000   1.0200909    1.01272058   1.01095121  0.9803    
  22.50500   1.0136636    1.01270381   1.01094376  0.98652   
  22.51000   1.0178182    1.01268718   1.01093629  0.98249   
  22.51500   1.0072454    1.0126707    1.01092882  0.99281   
  22.52000   1.0303183    1.01265437   1.01092133  0.97057   
  22.52500   1.0185455    1.01263819   1.01091384  0.98179   
  22.53000   1.0181637    1.01262215   1.01090633  0.98216   
  22.53500   1.0386363    1.01260627   1.01089882  0.9628    
  22.54000   1.0310909    1.01259052   1.01089129  0.96985   
  22.54500   0.99809092   1.01257493   1.01088376  1.00191   
  22.55000   1.0136092    1.01255947   1.01087621  0.98657   
  22.55500   1.0526818    1.01254415   1.01086865  0.94995   
  22.56000   1.0405455    1.01252898   1.01086108  0.96103   
  22.56500   1.0488636    1.01251393   1.01085349  0.95341   
  22.57000   1.0132999    1.01249904   1.0108459   0.98687   
  22.57500   1.0287546    1.01248428   1.0108383   0.97205   
  22.58000   1.0412545    1.01246967   1.01083068  0.96038   
  22.58500   1.0393909    1.01245519   1.01082306  0.9621    
  22.59000   1.0177909    1.01244085   1.01081541  0.98252   
  22.59500   1.0408818    1.01242665   1.01080776  0.96072   
  22.60000   1.0272546    1.01241258   1.0108001   0.97347   
  22.60500   1.0306636    1.01239866   1.01079242  0.97025   
  22.61000   1.0576183    1.01238486   1.01078473  0.94552   
  22.61500   1.0265455    1.01237122   1.01077703  0.97414   
  22.62000   1.0655727    1.0123577    1.01076931  0.93846   
  22.62500   1.0196818    1.01234434   1.01076159  0.9807    
  22.63000   1.0102454    1.01233111   1.01075385  0.98986   
  22.63500   1.0534091    1.01231922   1.01074609  0.9493    
  22.64000   0.98713636   1.01230627   1.01073833  1.01303   
  22.64500   1.0364091    1.01229347   1.01073055  0.96487   
  22.65000   1.0110182    1.01228081   1.01072276  0.9891    
  22.65500   1.0310454    1.01226829   1.01071495  0.96989   
  22.66000   1.0556818    1.01225593   1.01070713  0.94726   
  22.66500   1.0083182    1.0122437    1.01069929  0.99175   
  22.67000   1.0363818    1.01223164   1.01069145  0.9649    
  22.67500   1.0155636    1.01221972   1.01068359  0.98467   
  22.68000   1.0045909    1.01220795   1.01067571  0.99543   
  22.68500   1.0321817    1.01219635   1.01066782  0.96882   
  22.69000   1.0325727    1.01218489   1.01065992  0.96845   
  22.69500   1.0386636    1.01217361   1.010652    0.96278   
  22.70000   1.0439727    1.01216248   1.01064407  0.95788   
  22.70500   1.0499818    1.01215153   1.01063612  0.9524    
  22.71000   1.0340909    1.01214074   1.01062816  0.96703   
  22.71500   1.0379273    1.01213013   1.01062018  0.96346   
  22.72000   1.0235182    1.0121197    1.01061219  0.97702   
  22.72500   1.0079364    1.01210945   1.01060418  0.99213   
  22.73000   1.0556545    1.01209939   1.01059616  0.94728   
  22.73500   1.0507455    1.01208952   1.01058812  0.95171   
  22.74000   1.0234545    1.01207986   1.01058006  0.97708   
  22.74500   1.0621183    1.01207039   1.01057199  0.94151   
  22.75000   1.0352454    1.01206114   1.01056391  0.96595   
  22.75500   1.0083636    1.0120521    1.01055581  0.99171   
  22.76000   1.0606183    1.01204329   1.01054769  0.94285   
  22.76500   1.0522546    1.01203471   1.01053956  0.95034   
  22.77000   1.0508       1.01202637   1.01053141  0.95166   
  22.77500   1.0503637    1.01201828   1.01052324  0.95205   
  22.78000   1.0488364    1.01201044   1.01051506  0.95344   
  22.78500   1.0560637    1.01200289   1.01050686  0.94691   
  22.79000   1.0504091    1.01199561   1.01049864  0.95201   
  22.79500   1.0412545    1.01198862   1.01049041  0.96038   
  22.80000   1.0208364    1.01198194   1.01048216  0.97959   
  22.80500   1.0511818    1.01197558   1.0104739   0.95131   
  22.81000   1.0322       1.01196956   1.01046561  0.9688    
  22.81500   1.0033817    1.01196389   1.01045731  0.99663   
  22.82000   1.0079364    1.01195859   1.01044899  0.99213   
  22.82500   1.0560454    1.01195368   1.01044066  0.94693   
  22.83000   1.0481365    1.01194918   1.0104323   0.95407   
  22.83500   1.0227454    1.01194512   1.01042393  0.97776   
  22.84000   1.0386182    1.01194151   1.01041554  0.96282   
  22.84500   1.0253637    1.01193838   1.01040714  0.97526   
  22.85000   1.042091     1.01193577   1.01039871  0.95961   
  22.85500   1.050391     1.0119337    1.01039027  0.95203   
  22.86000   1.0488636    1.01193222   1.0103818   0.95341   
  22.86500   1.0871636    1.01193135   1.01037332  0.91982   
  22.87000   1.0560727    1.01193114   1.01036482  0.9469    
  22.87500   1.0408818    1.01193164   1.01035631  0.96072   
  22.88000   1.1007454    1.0119329    1.01034777  0.90848   
  22.88500   1.0288364    1.01193496   1.01033922  0.97197   
  22.89000   1.0583637    1.0119379    1.01033064  0.94485   
  22.89500   1.0708455    1.01194177   1.01032205  0.93384   
  22.90000   1.0268636    1.01194666   1.01031343  0.97384   
  22.90500   1.0254091    1.01195266   1.0103048   0.97522   
  22.91000   1.0644273    1.01195983   1.01029615  0.93947   
  22.91500   1.0632545    1.01196831   1.01028748  0.94051   
  22.92000   1.0405182    1.01197819   1.01027879  0.96106   
  22.92500   1.0920637    1.01198963   1.01027008  0.9157    
  22.93000   1.0697       1.01200275   1.01026135  0.93484   
  22.93500   1.0708182    1.01201774   1.0102526   0.93387   
  22.94000   1.0424728    1.01203479   1.01024382  0.95926   
  22.94500   1.0246637    1.01205409   1.01023503  0.97593   
  22.95000   1.0666636    1.01207595   1.01022622  0.9375    
  22.95500   1.0439091    1.01210061   1.01021739  0.95794   
  22.96000   1.043609     1.01212844   1.01020854  0.95821   
  22.96500   1.0473819    1.01215985   1.01019966  0.95476   
  22.97000   1.0632546    1.01219531   1.01019077  0.94051   
  22.97500   1.0568454    1.01223541   1.01018185  0.94621   
  22.98000   1.0477091    1.01228088   1.01017291  0.95446   
  22.98500   1.0500455    1.01233271   1.01016395  0.95234   
  22.99000   1.0643909    1.01239215   1.01015497  0.9395    
  22.99500   1.0503908    1.01246122   1.01014597  0.95203   
  23.00000   1.0492091    1.01254255   1.01013695  0.9531    
  23.00500   1.0303454    1.01264033   1.01012791  0.97055   
  23.01000   1.0363818    1.01276021   1.01011884  0.9649    
  23.01500   1.0712092    1.01290977   1.01010975  0.93352   
  23.02000   1.0518637    1.01309843   1.01010064  0.95069   
  23.02500   1.028        1.01333713   1.01009151  0.97276   
  23.03000   1.0889819    1.01363775   1.01008235  0.91829   
  23.03500   1.064        1.01401086   1.01007318  0.93985   
  23.04000   1.0818636    1.01446469   1.01006397  0.92433   
  23.04500   1.0776818    1.01499793   1.01005475  0.92792   
  23.05000   1.0708182    1.0156034    1.01004551  0.93387   
  23.05500   1.0537909    1.0162801    1.01003624  0.94895   
  23.06000   1.0446635    1.01704846   1.01002695  0.95725   
  23.06500   1.0795727    1.01793195   1.01001764  0.92629   
  23.07000   1.0730727    1.01891804   1.0100083   0.9319    
  23.07500   1.0576091    1.01996085   1.00999894  0.94553   
  23.08000   1.0753909    1.02103301   1.00998956  0.92989   
  23.08500   1.0764999    1.02218506   1.00998015  0.92894   
  23.09000   1.0697       1.02348421   1.00997072  0.93484   
  23.09500   1.0848364    1.02492192   1.00996127  0.9218    
  23.10000   1.0666546    1.02642233   1.00995179  0.93751   
  23.10500   1.092409     1.02797053   1.00994229  0.91541   
  23.11000   1.0677909    1.02967117   1.00993276  0.93651   
  23.11500   1.0735273    1.03160797   1.00992321  0.93151   
  23.12000   1.0841182    1.03373779   1.00991363  0.92241   
  23.12500   1.072        1.03598637   1.00990404  0.93284   
  23.13000   1.0359727    1.03844328   1.00989441  0.96528   
  23.13500   1.0878637    1.04127029   1.00988476  0.91923   
  23.14000   1.0527       1.04449909   1.00987509  0.94994   
  23.14500   1.0707999    1.04809578   1.00986539  0.93388   
  23.15000   1.0772909    1.05218528   1.00985567  0.92825   
  23.15500   1.0848364    1.0569648    1.00984592  0.9218    
  23.16000   1.1056637    1.06244592   1.00983615  0.90443   
  23.16500   1.0855727    1.06855543   1.00982635  0.92117   
  23.17000   1.0674727    1.07517837   1.00981653  0.93679   
  23.17500   1.0613363    1.08196343   1.00980668  0.94221   
  23.18000   1.1053363    1.08820973   1.00979681  0.9047    
  23.18500   1.0719819    1.0929843    1.00978691  0.93285   
  23.19000   1.0318       1.09510559   1.00977698  0.96918   
  23.19500   1.0670637    1.09338581   1.00976703  0.93715   
  23.20000   1.0700728    1.08725644   1.00975705  0.93452   
  23.20500   1.0356364    1.07744722   1.00974705  0.96559   
  23.21000   1.053391     1.06579813   1.00973702  0.94932   
  23.21500   1.0667092    1.05425147   1.00972696  0.93746   
  23.22000   1.0640454    1.04406447   1.00971688  0.93981   
  23.22500   1.0746636    1.03577174   1.00970677  0.93052   
  23.23000   1.0561091    1.02942108   1.00969664  0.94687   
  23.23500   1.0818       1.02478426   1.00968647  0.92439   
  23.24000   1.0916545    1.0215189    1.00967628  0.91604   
  23.24500   1.066291     1.01925517   1.00966607  0.93783   
  23.25000   1.0852727    1.0176841    1.00965582  0.92143   
  23.25500   1.0754092    1.01656549   1.00964556  0.92988   
  23.26000   1.0852545    1.01573782   1.00963526  0.92144   
  23.26500   1.074609     1.01509808   1.00962493  0.93057   
  23.27000   1.0905181    1.01458405   1.00961458  0.917     
  23.27500   1.0825636    1.0141587    1.0096042   0.92373   
  23.28000   1.0749727    1.01379926   1.00959379  0.93026   
  23.28500   1.0769273    1.01349159   1.00958335  0.92857   
  23.29000   1.0450636    1.01322499   1.00957289  0.95688   
  23.29500   1.0568455    1.01299251   1.0095624   0.94621   
  23.30000   1.0644091    1.01278806   1.00955188  0.93949   
  23.30500   1.0389818    1.01260723   1.00954133  0.96248   
  23.31000   1.0583364    1.01244638   1.00953076  0.94488   
  23.31500   1.063291     1.01230249   1.00952015  0.94048   
  23.32000   1.0435454    1.01217331   1.00950952  0.95827   
  23.32500   1.0890182    1.0120566    1.00949885  0.91826   
  23.33000   1.0568       1.01195091   1.00948816  0.94625   
  23.33500   1.0620909    1.01185468   1.00947745  0.94154   
  23.34000   1.0727       1.01176679   1.0094667   0.93223   
  23.34500   1.0715728    1.01168625   1.00945592  0.93321   
  23.35000   1.0318183    1.0116122    1.00944511  0.96916   
  23.35500   1.0401363    1.01154391   1.00943428  0.96141   
  23.36000   1.0326091    1.01148075   1.00942341  0.96842   
  23.36500   1.0382454    1.01142225   1.00941252  0.96316   
  23.37000   1.0458455    1.01136784   1.00940159  0.95616   
  23.37500   1.0712091    1.01131723   1.00939064  0.93352   
  23.38000   1.0500182    1.01126997   1.00937966  0.95236   
  23.38500   1.0685728    1.0112258    1.00936864  0.93583   
  23.39000   1.0541363    1.01118444   1.0093576   0.94864   
  23.39500   1.0473818    1.01114566   1.00934652  0.95476   
  23.40000   1.0477546    1.01110925   1.00933542  0.95442   
  23.40500   1.0181546    1.01107501   1.00932428  0.98217   
  23.41000   1.0466363    1.01104283   1.00931312  0.95544   
  23.41500   1.0314273    1.01101251   1.00930193  0.96953   
  23.42000   1.0413182    1.01098398   1.0092907   0.96032   
  23.42500   1.0572273    1.01095709   1.00927945  0.94587   
  23.43000   1.0417       1.01093175   1.00926816  0.95997   
  23.43500   1.0446999    1.01090789   1.00925685  0.95721   
  23.44000   1.0530273    1.01088543   1.00924549  0.94964   
  23.44500   1.0439091    1.01086432   1.00923412  0.95794   
  23.45000   1.071609     1.01084448   1.0092227   0.93318   
  23.45500   1.0685455    1.01082591   1.00921126  0.93585   
  23.46000   1.0196636    1.01080852   1.00919979  0.98072   
  23.46500   1.0272909    1.01079232   1.00918829  0.97343   
  23.47000   1.0522454    1.01077727   1.00917675  0.95035   
  23.47500   1.0341363    1.01076337   1.00916518  0.96699   
  23.48000   1.0344546    1.0107506    1.00915359  0.96669   
  23.48500   1.0196999    1.01073895   1.00914195  0.98068   
  23.49000   1.0219364    1.01072846   1.00913029  0.97853   
  23.49500   1.0473819    1.0107191    1.0091186   0.95476   
  23.50000   1.0545909    1.01071094   1.00910687  0.94823   
  23.50500   0.99736363   1.01070396   1.00909511  1.00264   
  23.51000   1.0246181    1.01069823   1.00908332  0.97597   
  23.51500   1.0538182    1.01069378   1.0090715   0.94893   
  23.52000   1.0102091    1.01069067   1.00905964  0.98989   
  23.52500   1.0408818    1.01068897   1.00904775  0.96072   
  23.53000   1.0416363    1.01068874   1.00903583  0.96003   
  23.53500   1.0250455    1.01069009   1.00902388  0.97557   
  23.54000   1.0383       1.01069311   1.00901189  0.96311   
  23.54500   1.0382454    1.01069794   1.00899987  0.96316   
  23.55000   1.0095       1.0107047    1.00898782  0.99059   
  23.55500   1.0534273    1.01071358   1.00897573  0.94928   
  23.56000   1.0257909    1.01072474   1.00896362  0.97486   
  23.56500   1.0549091    1.01073844   1.00895146  0.94795   
  23.57000   1.0239091    1.01075492   1.00893928  0.97665   
  23.57500   1.0113636    1.01077447   1.00892706  0.98876   
  23.58000   1.0292091    1.01079748   1.00891481  0.97162   
  23.58500   1.0489091    1.01082434   1.00890252  0.95337   
  23.59000   1.0079272    1.01085566   1.0088902   0.99214   
  23.59500   1.0386546    1.01089199   1.00887785  0.96278   
  23.60000   1.0326091    1.0109343    1.00886546  0.96842   
  23.60500   1.033709     1.01098368   1.00885304  0.96739   
  23.61000   1.0412726    1.01104183   1.00884058  0.96036   
  23.61500   0.99549997   1.01111116   1.00882809  1.00452   
  23.62000   0.98220909   1.01119513   1.00881557  1.01811   
  23.62500   1.0030273    1.01129865   1.00880301  0.99698   
  23.63000   0.97879094   1.01142815   1.00879042  1.02167   
  23.63500   0.97201818   1.01159207   1.00877779  1.02879   
  23.64000   0.9950909    1.01179978   1.00876513  1.00493   
  23.64500   1.0261182    1.01206241   1.00875243  0.97455   
  23.65000   1.0302908    1.01239024   1.0087397   0.9706    
  23.65500   1.0568637    1.0127916    1.00872693  0.9462    
  23.66000   1.0511545    1.01326874   1.00871413  0.95133   
  23.66500   1.0431818    1.01381683   1.0087013   0.95861   
  23.67000   1.0576181    1.01443393   1.00868843  0.94552   
  23.67500   1.0144364    1.01513366   1.00867552  0.98577   
  23.68000   1.0504091    1.01593644   1.00866258  0.95201   
  23.68500   1.0371363    1.01683522   1.0086496   0.96419   
  23.69000   1.0333455    1.01779592   1.00863659  0.96773   
  23.69500   1.0336818    1.01879647   1.00862354  0.96742   
  23.70000   1.0469818    1.01987461   1.00861045  0.95513   
  23.70500   1.0177727    1.02108279   1.00859734  0.98254   
  23.71000   1.0375273    1.02241224   1.00858418  0.96383   
  23.71500   1.0810636    1.02380945   1.00857099  0.92501   
  23.72000   1.032209     1.02527296   1.00855777  0.9688    
  23.72500   1.0318455    1.02689326   1.0085445   0.96914   
  23.73000   1.0508001    1.02872439   1.0085312   0.95166   
  23.73500   1.0560637    1.03072416   1.00851786  0.94691   
  23.74000   1.0204545    1.03286632   1.00850449  0.97996   
  23.74500   1.0564363    1.03525248   1.00849108  0.94658   
  23.75000   1.0363363    1.03800017   1.00847764  0.96494   
  23.75500   1.0360272    1.04111684   1.00846416  0.96523   
  23.76000   1.0503637    1.04462478   1.00845064  0.95205   
  23.76500   1.0326091    1.04865712   1.00843709  0.96842   
  23.77000   1.0538363    1.05332405   1.00842349  0.94891   
  23.77500   1.0352091    1.05856417   1.00840987  0.96599   
  23.78000   1.0575637    1.06426707   1.0083962   0.94557   
  23.78500   1.0632272    1.07020394   1.0083825   0.94053   
  23.79000   1.0500273    1.07586408   1.00836876  0.95236   
  23.79500   1.0750182    1.08049835   1.00835498  0.93022   
  23.80000   1.1037999    1.08315701   1.00834117  0.90596   
  23.80500   1.0791364    1.08279497   1.00832732  0.92667   
  23.81000   1.0568637    1.07870341   1.00831343  0.9462    
  23.81500   1.0481091    1.07110902   1.0082995   0.9541    
  23.82000   1.0624727    1.06135646   1.00828554  0.9412    
  23.82500   1.0617273    1.05116419   1.00827154  0.94186   
  23.83000   1.0503635    1.04182527   1.0082575   0.95205   
  23.83500   1.0598363    1.03399471   1.00824343  0.94354   
  23.84000   1.043609     1.02783233   1.00822931  0.95821   
  23.84500   1.0374818    1.02323258   1.00821516  0.96387   
  23.85000   1.0890455    1.01992339   1.00820097  0.91824   
  23.85500   1.0382273    1.01760304   1.00818674  0.96318   
  23.86000   1.0420727    1.01598429   1.00817247  0.95963   
  23.86500   1.0568637    1.01483825   1.00815817  0.9462    
  23.87000   1.0181637    1.01400032   1.00814382  0.98216   
  23.87500   1.0579545    1.01336178   1.00812944  0.94522   
  23.88000   1.0242091    1.01285522   1.00811502  0.97636   
  23.88500   1.0208182    1.01243922   1.00810056  0.97961   
  23.89000   1.0121182    1.01208988   1.00808607  0.98803   
  23.89500   1.0029999    1.01179095   1.00807153  0.99701   
  23.90000   1.0125       1.0115324    1.00805696  0.98765   
  23.90500   1.0056819    1.01130658   1.00804234  0.99435   
  23.91000   1.0227091    1.01110781   1.00802769  0.9778    
  23.91500   1.0109727    1.01093166   1.00801299  0.98915   
  23.92000   1.0136636    1.01077458   1.00799827  0.98652   
  23.92500   1.0242909    1.01063375   1.0079835   0.97629   
  23.93000   1.0189726    1.01050664   1.00796869  0.98138   
  23.93500   1.0000182    1.01039156   1.00795384  0.99998   
  23.94000   1.0166545    1.01028666   1.00793895  0.98362   
  23.94500   1.0216091    1.01019077   1.00792403  0.97885   
  23.95000   1.0318455    1.01010268   1.00790906  0.96914   
  23.95500   1.0397727    1.01002145   1.00789406  0.96175   
  23.96000   1.0132728    1.00994628   1.00787901  0.9869    
  23.96500   1.0075909    1.00987639   1.00786393  0.99247   
  23.97000   1.0162727    1.0098113    1.00784881  0.98399   
  23.97500   1.0492454    1.00975037   1.00783364  0.95307   
  23.98000   1.0329273    1.00969324   1.00781843  0.96812   
  23.98500   1.0363817    1.00963949   1.00780319  0.9649    
  23.99000   1.0367727    1.00958878   1.00778791  0.96453   
  23.99500   1.007609     1.00954081   1.00777258  0.99245   
  24.00000   1.0269363    1.00949532   1.00775722  0.97377   
  24.00500   0.98901826   1.00945208   1.00774182  1.0111    
  24.01000   1.0201182    1.00941086   1.00772637  0.98028   
  24.01500   1.0204364    1.00937152   1.00771089  0.97997   
  24.02000   1.0038182    1.00933384   1.00769536  0.9962    
  24.02500   0.98792726   1.00929773   1.00767979  1.01222   
  24.03000   1.0272908    1.00926304   1.00766418  0.97343   
  24.03500   1.0322455    1.00922965   1.00764854  0.96876   
  24.04000   1.0185636    1.00919746   1.00763285  0.98177   
  24.04500   1.0144273    1.00916638   1.00761712  0.98578   
  24.05000   1.0027       1.00913632   1.00760136  0.99731   
  24.05500   1.0109818    1.00910718   1.00758554  0.98914   
  24.06000   1.0045727    1.00907894   1.0075697   0.99545   
  24.06500   1.0094818    1.00905148   1.0075538   0.99061   
  24.07000   1.0037545    1.00902479   1.00753787  0.99626   
  24.07500   1.0003636    1.00899878   1.00752189  0.99964   
  24.08000   1.029909     1.00897344   1.00750588  0.97096   
  24.08500   1.0125273    1.0089487    1.00748983  0.98763   
  24.09000   0.99507278   1.00892452   1.00747373  1.00495   
  24.09500   1.0537727    1.00890088   1.00745759  0.94897   
  24.10000   0.9886182    1.00887771   1.00744141  1.01151   
  24.10500   0.98975456   1.00885502   1.00742519  1.01035   
  24.11000   1.0246636    1.00883276   1.00740892  0.97593   
  24.11500   1.0030181    1.00881091   1.00739262  0.99699   
  24.12000   1.032591     1.00878944   1.00737627  0.96844   
  24.12500   1.0216181    1.00876834   1.00735989  0.97884   
  24.13000   1.0174727    1.00874758   1.00734346  0.98283   
  24.13500   0.99736369   1.00872712   1.00732699  1.00264   
  24.14000   0.99929088   1.00870698   1.00731048  1.00071   
  24.14500   1.0132728    1.00868712   1.00729392  0.9869    
  24.15000   1.003        1.00866753   1.00727732  0.99701   
  24.15500   1.0216364    1.00864819   1.00726068  0.97882   
  24.16000   0.98519999   1.0086291    1.007244    1.01502   
  24.16500   1.0105909    1.00861023   1.00722728  0.98952   
  24.17000   1.0041546    1.00859159   1.00721052  0.99586   
  24.17500   1.0121636    1.00857315   1.00719371  0.98798   
  24.18000   0.99359095   1.0085549    1.00717686  1.00645   
  24.18500   1.0132909    1.00853685   1.00715997  0.98688   
  24.19000   1.0143818    1.00851896   1.00714303  0.98582   
  24.19500   0.97504544   1.00850126   1.00712606  1.02559   
  24.20000   1.0185455    1.0084837    1.00710903  0.98179   
  24.20500   1.0034273    1.00846631   1.00709198  0.99658   
  24.21000   1.0015454    1.00844907   1.00707488  0.99846   
  24.21500   0.99322724   1.00843196   1.00705773  1.00682   
  24.22000   1.0140455    1.00841499   1.00704054  0.98615   
  24.22500   0.98334545   1.00839814   1.0070233   1.01694   
  24.23000   0.99581814   1.00838142   1.00700603  1.0042    
  24.23500   0.95490909   1.00836482   1.00698871  1.04722   
  24.24000   1.0056819    1.00834834   1.00697135  0.99435   
  24.24500   0.96327275   1.00833196   1.00695394  1.03813   
  24.25000   0.99470001   1.00831569   1.0069365   1.00533   
  24.25500   1.0204364    1.00829953   1.00691901  0.97997   
  24.26000   0.99699998   1.00828345   1.00690148  1.00301   
  24.26500   1.0287546    1.00826748   1.00688391  0.97205   
  24.27000   1.0151364    1.00825159   1.00686628  0.98509   
  24.27500   1.0106182    1.00823579   1.00684862  0.98949   
  24.28000   0.99774545   1.00822008   1.00683091  1.00226   
  24.28500   1.000791     1.00820445   1.00681317  0.99921   
  24.29000   0.98522729   1.0081889    1.00679537  1.01499   
  24.29500   1.0014818    1.00817343   1.00677754  0.99852   
  24.30000   1.0011545    1.00815803   1.00675967  0.99885   
  24.30500   0.99775451   1.00814271   1.00674174  1.00225   
  24.31000   1.0223818    1.00812746   1.00672378  0.97811   
  24.31500   0.99360907   1.00811227   1.00670576  1.00643   
  24.32000   0.99247277   1.00809716   1.00668771  1.00758   
  24.32500   1.0140637    1.0080821    1.00666961  0.98613   
  24.33000   1.0219818    1.00806712   1.00665147  0.97849   
  24.33500   1.0450727    1.0080522    1.00663329  0.95687   
  24.34000   0.99279088   1.00803734   1.00661506  1.00726   
  24.34500   0.98940909   1.00802254   1.00659679  1.0107    
  24.35000   1.0288181    1.0080078    1.00657847  0.97199   
  24.35500   0.98295456   1.00799312   1.00656011  1.01734   
  24.36000   1.0023       1.00797849   1.00654171  0.99771   
  24.36500   1.0079727    1.00796392   1.00652326  0.99209   
  24.37000   0.99739087   1.00794941   1.00650477  1.00262   
  24.37500   1.0052727    1.00793495   1.00648624  0.99475   
  24.38000   1.0390455    1.00792055   1.00646766  0.96242   
  24.38500   1.0067999    1.00790619   1.00644903  0.99325   
  24.39000   1.0057273    1.0078919    1.00643037  0.99431   
  24.39500   1.0007273    1.00787765   1.00641165  0.99927   
  24.40000   1.0038183    1.00786345   1.0063929   0.9962    
  24.40500   1.0162545    1.00784931   1.00637409  0.98401   
  24.41000   0.98334545   1.00783522   1.00635525  1.01694   
  24.41500   0.98107272   1.00782117   1.00633636  1.01929   
  24.42000   0.99693632   1.00780718   1.00631743  1.00307   
  24.42500   1.0045909    1.00779324   1.00629845  0.99543   
  24.43000   0.99202728   1.00777935   1.00627942  1.00804   
  24.43500   1.0076091    1.00776551   1.00626036  0.99245   
  24.44000   1.0117455    1.00775171   1.00624124  0.98839   
  24.44500   1.0015273    1.00773797   1.00622209  0.99848   
  24.45000   1.0253454    1.00772427   1.00620288  0.97528   
  24.45500   0.9939273    1.00771064   1.00618364  1.00611   
  24.46000   0.99849999   1.00769704   1.00616435  1.0015    
  24.46500   1.0166818    1.0076835    1.00614502  0.98359   
  24.47000   0.98140907   1.00767001   1.00612564  1.01894   
  24.47500   0.96625453   1.00765656   1.00610621  1.03492   
  24.48000   1.0064546    1.00764317   1.00608674  0.99359   
  24.48500   1.0155182    1.00762982   1.00606722  0.98472   
  24.49000   0.98481822   1.00761654   1.00604767  1.01542   
  24.49500   0.99961823   1.00760329   1.00602806  1.00038   
  24.50000   1.0363455    1.00759011   1.00600841  0.96493   
  24.50500   1.0015273    1.00757698   1.00598872  0.99848   
  24.51000   1.0148182    1.00756389   1.00596898  0.9854    
  24.51500   1.0397545    1.00755086   1.0059492   0.96177   
  24.52000   1.0185636    1.00753789   1.00592937  0.98177   
  24.52500   0.98829997   1.00752496   1.00590949  1.01184   
  24.53000   1.0397909    1.00751209   1.00588957  0.96173   
  24.53500   1.0132455    1.00749928   1.00586961  0.98693   
  24.54000   1.0382727    1.00748652   1.00584959  0.96314   
  24.54500   0.96589088   1.00747383   1.00582954  1.03531   
  24.55000   0.97727275   1.00746118   1.00580944  1.02326   
  24.55500   0.97618181   1.0074486    1.00578929  1.0244    
  24.56000   0.99127275   1.00743607   1.00576911  1.0088    
  24.56500   0.98902726   1.0074236    1.00574886  1.01109   
  24.57000   0.98595458   1.0074112    1.00572859  1.01425   
  24.57500   1.0333182    1.00739885   1.00570825  0.96776   
  24.58000   1.0007454    1.00738657   1.00568789  0.99926   
  24.58500   0.99922729   1.00737434   1.00566747  1.00077   
  24.59000   1.004909     1.00736219   1.005647    0.99511   
  24.59500   1.042091     1.00735009   1.0056265   0.95961   
  24.60000   0.96815455   1.00733806   1.00560594  1.03289   
  24.60500   0.97990912   1.0073261    1.00558534  1.0205    
  24.61000   1.0265       1.0073142    1.00556469  0.97418   
  24.61500   0.98068184   1.00730238   1.00554401  1.0197    
  24.62000   1.0492728    1.00729062   1.00552327  0.95304   
  24.62500   1.0265       1.00727894   1.00550249  0.97418   
  24.63000   1.0159364    1.00726732   1.00548166  0.98431   
  24.63500   1.0101999    1.00725579   1.00546079  0.9899    
  24.64000   0.99659097   1.00724432   1.00543987  1.00342   
  24.64500   0.9950909    1.00723293   1.0054189   1.00493   
  24.65000   1.0212091    1.00722162   1.00539789  0.97923   
  24.65500   0.97122729   1.00721038   1.00537683  1.02963   
  24.66000   0.97920001   1.00719922   1.00535573  1.02124   
  24.66500   1.0067909    1.00718815   1.00533458  0.99325   
  24.67000   1.0041363    1.00717716   1.00531339  0.99588   
  24.67500   0.98559093   1.00716625   1.00529216  1.01462   
  24.68000   0.99429089   1.00715543   1.00527087  1.00574   
  24.68500   1.0162727    1.00714469   1.00524954  0.98399   
  24.69000   1.0068455    1.00713404   1.00522816  0.9932    
  24.69500   0.9867273    1.00712348   1.00520674  1.01345   
  24.70000   1.0174364    1.00711301   1.00518527  0.98286   
  24.70500   1.0098363    1.00710264   1.00516376  0.99026   
  24.71000   1.0098909    1.00709236   1.0051422   0.99021   
  24.71500   1.0204728    1.00708218   1.00512059  0.97994   
  24.72000   0.98557276   1.0070721    1.00509894  1.01464   
  24.72500   0.99245453   1.00706212   1.00507724  1.0076    
  24.73000   1.0155455    1.00705224   1.0050555   0.98469   
  24.73500   0.98601818   1.00704246   1.0050337   1.01418   
  24.74000   0.9932       1.00703279   1.00501187  1.00685   
  24.74500   1.0322092    1.00702322   1.00498999  0.9688    
  24.75000   1.0147454    1.00701377   1.00496806  0.98547   
  24.75500   1.0261363    1.00700443   1.00494609  0.97453   
  24.76000   0.98220003   1.00699521   1.00492407  1.01812   
  24.76500   1.0026819    1.00698609   1.00490201  0.99733   
  24.77000   1.008        1.0069771    1.00487989  0.99206   
  24.77500   1.0189818    1.00696823   1.00485773  0.98137   
  24.78000   0.98792726   1.00695948   1.00483552  1.01222   
  24.78500   1.0288182    1.00695086   1.00481328  0.97199   
  24.79000   1.0197091    1.00694236   1.00479098  0.98067   
  24.79500   1.0170182    1.006934     1.00476864  0.98327   
  24.80000   1.0344545    1.00692577   1.00474626  0.96669   
  24.80500   1.0325454    1.00691767   1.00472382  0.96848   
  24.81000   1.0314273    1.00690971   1.00470134  0.96953   
  24.81500   1.0174272    1.00690189   1.0046788   0.98287   
  24.82000   0.99434543   1.00689422   1.00465624  1.00569   
  24.82500   0.99620908   1.00688669   1.00463361  1.00381   
  24.83000   1.0064273    1.00687932   1.00461095  0.99361   
  24.83500   1.0064818    1.00687209   1.00458824  0.99356   
  24.84000   1.0246364    1.00686502   1.00456548  0.97596   
  24.84500   0.98865455   1.0068581    1.00454268  1.01148   
  24.85000   0.99656361   1.00685135   1.00451983  1.00345   
  24.85500   0.99777269   1.00684476   1.00449693  1.00223   
  24.86000   1.0064819    1.00683833   1.00447399  0.99356   
  24.86500   1.0102454    1.00683209   1.004451    0.98986   
  24.87000   0.9871636    1.006826     1.00442796  1.013     
  24.87500   1.0185455    1.00682011   1.00440489  0.98179   
  24.88000   1.0352273    1.00681438   1.00438176  0.96597   
  24.88500   1.0227545    1.00680885   1.00435859  0.97775   
  24.89000   1.0087       1.0068035    1.00433537  0.99138   
  24.89500   1.0227273    1.00679835   1.0043121   0.97778   
  24.90000   1.022        1.0067934    1.00428879  0.97847   
  24.90500   0.99809092   1.00678863   1.00426543  1.00191   
  24.91000   1.0155636    1.00678408   1.00424203  0.98467   
  24.91500   0.98451817   1.00677973   1.00421857  1.01573   
  24.92000   0.9788       1.0067756    1.00419508  1.02166   
  24.92500   1.0023       1.00677168   1.00417154  0.99771   
  24.93000   0.96627271   1.00676798   1.00414795  1.0349    
  24.93500   0.9689818    1.00676451   1.00412432  1.03201   
  24.94000   1.0144364    1.00676126   1.00410063  0.98577   
  24.94500   0.98524547   1.00659279   1.0040769   1.01498   
  24.95000   0.98563635   1.00659046   1.00405312  1.01457   
  24.95500   1.0095181    1.00658838   1.00402931  0.99057   
  24.96000   0.97997272   1.00658654   1.00400545  1.02044   
  24.96500   1.0072455    1.00658496   1.00398153  0.99281   
  24.97000   0.95907271   1.00658363   1.00395758  1.04267   
  24.97500   1.0144272    1.00658258   1.00393357  0.98578   
  24.98000   1.0378819    1.00658178   1.00390952  0.9635    
  24.98500   1.0121182    1.00658126   1.00388541  0.98803   
  24.99000   1.0053182    1.00658102   1.00386128  0.99471   
  24.99500   1.0079546    1.00665072   1.00383708  0.99211   
  25.00000   1.0087272    1.0066512    1.00381285  0.99135   
  25.00500   1.0212545    1.00665196   1.00378857  0.97919   
  25.01000   0.99888188   1.00665304   1.00376424  1.00112   
  25.01500   1.0121363    1.00665441   1.00373987  0.98801   
  25.02000   1.0163363    1.00665612   1.00371545  0.98393   
  25.02500   1.0094819    1.00665814   1.00369098  0.99061   
  25.03000   1.0026546    1.0066605    1.00366647  0.99735   
  25.03500   1.0064727    1.00666319   1.00364191  0.99357   
  25.04000   1.0064363    1.00666623   1.0036173   0.9936    
  25.04500   0.99318182   1.00666962   1.00359266  1.00686   
  25.05000   1.0015637    1.00667337   1.00356797  0.99844   
  25.05500   1.0277001    1.00667749   1.00354322  0.97305   
  25.06000   1.0053364    1.00668198   1.00351844  0.99469   
  25.06500   0.9769091    1.00668686   1.00349359  1.02364   
  25.07000   1.0128636    1.00669214   1.00346872  0.9873    
  25.07500   0.9878909    1.00669781   1.00344378  1.01226   
  25.08000   1.0030454    1.0067039    1.00341882  0.99696   
  25.08500   0.9897545    1.00671039   1.0033938   1.01035   
  25.09000   0.98333639   1.00671733   1.00336873  1.01695   
  25.09500   1.0101999    1.00672468   1.00334363  0.9899    
  25.10000   0.98413634   1.00673251   1.00331847  1.01612   
  25.10500   0.99507272   1.00674078   1.00329327  1.00495   
  25.11000   0.9878909    1.00674951   1.00326801  1.01226   
  25.11500   0.95302725   1.00675873   1.00324272  1.04929   
  25.12000   0.98560911   1.00676843   1.00321738  1.0146    
  25.12500   0.94583637   1.00677864   1.003192    1.05727   
  25.13000   0.95036364   1.00678934   1.00316657  1.05223   
  25.13500   0.95572728   1.00680059   1.00314109  1.04632   
  25.14000   0.94997275   1.00681234   1.00311557  1.05266   
  25.14500   0.99283642   1.00682467   1.00309     1.00722   
  25.15000   0.98979098   1.00683755   1.00306438  1.01031   
  25.15500   0.98560911   1.00685099   1.00303872  1.0146    
  25.16000   0.99466366   1.00686502   1.00301302  1.00536   
  25.16500   1.0034273    1.00687965   1.00298726  0.99658   
  25.17000   1.0178       1.0068949    1.00296147  0.98251   
  25.17500   0.99966365   1.00691075   1.00293563  1.00034   
  25.18000   0.98711818   1.00692727   1.00290974  1.01305   
  25.18500   1.0049727    1.00694442   1.00288381  0.99505   
  25.19000   0.99734545   1.00696227   1.00285782  1.00266   
  25.19500   0.9738909    1.0069808    1.0028318   1.02681   
  25.20000   1.0144273    1.00700003   1.00280572  0.98578   
  25.20500   0.99202728   1.00701999   1.00277961  1.00804   
  25.21000   0.99360907   1.00704066   1.00275345  1.00643   
  25.21500   1.0064546    1.00706212   1.00272724  0.99359   
  25.22000   0.97088182   1.00708432   1.00270099  1.02999   
  25.22500   0.97724545   1.00710736   1.00267469  1.02328   
  25.23000   1.0125272    1.00713118   1.00264835  0.98763   
  25.23500   0.97388184   1.00715584   1.00262195  1.02682   
  25.24000   0.97277272   1.00718136   1.00259552  1.02799   
  25.24500   1.0075728    1.00720774   1.00256904  0.99248   
  25.25000   0.98334545   1.00723503   1.00254252  1.01694   
  25.25500   0.96629095   1.00726321   1.00251595  1.03488   
  25.26000   0.97311819   1.00729238   1.00248933  1.02762   
  25.26500   1.0310273    1.00732247   1.00246267  0.96991   
  25.27000   0.98293638   1.0073536    1.00243596  1.01736   
  25.27500   0.97118181   1.00738572   1.00240921  1.02967   
  25.28000   1.0367091    1.00741887   1.00238241  0.96459   
  25.28500   1.0212545    1.00745311   1.00235557  0.97919   
  25.29000   0.99581814   1.00748843   1.00232868  1.0042    
  25.29500   0.99543637   1.00752489   1.00230175  1.00458   
  25.30000   1.0083182    1.00756247   1.00227478  0.99175   
  25.30500   0.9886182    1.0076013    1.00224775  1.01151   
  25.31000   1.0068182    1.00764128   1.00222069  0.99323   
  25.31500   0.9878909    1.00768256   1.00219357  1.01226   
  25.32000   0.99129093   1.00772511   1.00216642  1.00879   
  25.32500   1.0276818    1.00776897   1.00213921  0.97306   
  25.33000   1            1.00781419   1.00211197  1         
  25.33500   1.0166637    1.00786076   1.00208468  0.98361   
  25.34000   0.98748183   1.00790883   1.00205734  1.01268   
  25.34500   0.98829997   1.0079583    1.00202997  1.01184   
  25.35000   1.0181818    1.00800934   1.00200253  0.98214   
  25.35500   0.98713636   1.00806191   1.00197506  1.01303   
  25.36000   0.99011821   1.00811606   1.00194754  1.00998   
  25.36500   1.0098182    1.00817186   1.00191999  0.99028   
  25.37000   0.97118181   1.00822934   1.00189238  1.02967   
  25.37500   1.0037727    1.00828857   1.00186473  0.99624   
  25.38000   0.98868179   1.00834953   1.00183705  1.01145   
  25.38500   0.98868179   1.00841242   1.0018093   1.01145   
  25.39000   1.011409     1.00847711   1.00178153  0.98872   
  25.39500   1.0049727    1.00854383   1.00175369  0.99505   
  25.40000   1.0189363    1.00861251   1.00172582  0.98142   
  25.40500   1.0147547    1.00868325   1.0016979   0.98546   
  25.41000   1.0170728    1.00875613   1.00166995  0.98321   
  25.41500   0.99849999   1.00883118   1.00164194  1.0015    
  25.42000   1.0033909    1.00890851   1.00161389  0.99662   
  25.42500   0.99777269   1.00898811   1.0015858   1.00223   
  25.43000   1.0140455    1.00907019   1.00155766  0.98615   
  25.43500   1.0030181    1.00915466   1.00152949  0.99699   
  25.44000   0.98670912   1.00924176   1.00150125  1.01347   
  25.44500   1.0242273    1.00933146   1.00147299  0.97635   
  25.45000   1.0409364    1.00942386   1.00144467  0.96067   
  25.45500   0.98974544   1.00951907   1.00141632  1.01036   
  25.46000   0.99961817   1.00961711   1.00138792  1.00038   
  25.46500   0.99618185   1.00971825   1.00135947  1.00383   
  25.47000   0.97845453   1.00982235   1.00133099  1.02202   
  25.47500   1.0003455    1.00992976   1.00130245  0.99965   
  25.48000   1.0029999    1.01004039   1.00127387  0.99701   
  25.48500   0.99095458   1.01015442   1.00124524  1.00913   
  25.49000   0.99663633   1.01027197   1.00121659  1.00338   
  25.49500   1.0219363    1.01039315   1.00118787  0.97853   
  25.50000   1.0034273    1.0105181    1.00115913  0.99658   
  25.50500   0.98979092   1.01064686   1.00113034  1.01031   
  25.51000   0.98559093   1.01077979   1.00110149  1.01462   
  25.51500   0.98786366   1.01091673   1.00107262  1.01229   
  25.52000   0.98863637   1.01105815   1.00104369  1.01149   
  25.52500   0.99242729   1.01120395   1.00101472  1.00763   
  25.53000   0.99466366   1.01135438   1.0009857   1.00536   
  25.53500   1.0390182    1.01150962   1.00095665  0.96245   
  25.54000   1.0019091    1.01166983   1.00092755  0.99809   
  25.54500   1.0033817    1.01183521   1.00089841  0.99663   
  25.55000   1.0011818    1.01200584   1.00086923  0.99882   
  25.55500   1.0174546    1.01218221   1.00084     0.98284   
  25.56000   1.0094727    1.01236416   1.00081073  0.99062   
  25.56500   1.0166364    1.01255229   1.00078141  0.98364   
  25.57000   0.97122729   1.01274655   1.00075206  1.02963   
  25.57500   0.99660909   1.01294728   1.00072265  1.0034    
  25.58000   1.0076182    1.01315473   1.00069321  0.99244   
  25.58500   0.99209094   1.01336905   1.00066373  1.00797   
  25.59000   1.036791     1.01359088   1.0006342   0.96451   
  25.59500   0.96670002   1.01382005   1.00060464  1.03445   
  25.60000   0.98484546   1.01405734   1.00057502  1.01539   
  25.60500   1.0026817    1.01430272   1.00054536  0.99733   
  25.61000   1.0095183    1.01455665   1.00051565  0.99057   
  25.61500   1.0170636    1.01481952   1.00048592  0.98322   
  25.62000   0.96706367   1.01509168   1.00045613  1.03406   
  25.62500   1.0200454    1.01537356   1.00042631  0.98035   
  25.63000   1.0200636    1.01566542   1.00039645  0.98033   
  25.63500   0.98788184   1.01596818   1.00036653  1.01227   
  25.64000   1.0128454    1.01628168   1.00033658  0.98732   
  25.64500   0.98674548   1.01660708   1.00030658  1.01343   
  25.65000   0.97654545   1.01694441   1.00027654  1.02402   
  25.65500   1.0163363    1.01729439   1.00024646  0.98393   
  25.66000   1.0042092    1.01765765   1.00021634  0.99581   
  25.66500   0.99889094   1.01803479   1.00018617  1.00111   
  25.67000   0.99052727   1.0184265    1.00015597  1.00956   
  25.67500   1.0048909    1.01883326   1.00012573  0.99513   
  25.68000   0.98710912   1.01925647   1.00009544  1.01306   
  25.68500   0.99625456   1.01969607   1.00006511  1.00376   
  25.69000   0.97959089   1.02015381   1.00003473  1.02083   
  25.69500   1.0306545    1.02062992   1.00000432  0.97026   
  25.70000   1.0326182    1.02112559   0.99997386  0.96841   
  25.70500   0.99393642   1.02164186   0.99994337  1.0061    
  25.71000   0.99431819   1.02217955   0.99991283  1.00571   
  25.71500   0.98370004   1.02274066   0.99988225  1.01657   
  25.72000   0.98711818   1.02332534   0.99985163  1.01305   
  25.72500   0.97159094   1.02393611   0.99982096  1.02924   
  25.73000   1.0098455    1.0245735    0.99979026  0.99025   
  25.73500   0.99890912   1.02523937   0.99975951  1.00109   
  25.74000   0.99849999   1.02593539   0.99972873  1.0015    
  25.74500   1.0348182    1.02666334   0.99969789  0.96635   
  25.75000   1.0113455    1.02742515   0.99966703  0.98878   
  25.75500   1.0105909    1.02822249   0.99963613  0.98952   
  25.76000   1.0139999    1.0290588    0.99960517  0.98619   
  25.76500   0.98368186   1.02993485   0.99957418  1.01659   
  25.77000   1.0155272    1.03085498   0.99954315  0.98471   
  25.77500   1.0064546    1.0318207    0.99951207  0.99359   
  25.78000   1.0106182    1.0328355    0.99948095  0.98949   
  25.78500   1.0223181    1.03390274   0.99944981  0.97817   
  25.79000   0.99620914   1.03502602   0.99941861  1.00381   
  25.79500   1.0348455    1.03620932   0.99938738  0.96633   
  25.80000   1.0022546    1.03745628   0.99935611  0.99775   
  25.80500   0.98259091   1.03877353   0.99932479  1.01772   
  25.81000   1.0215636    1.04016362   0.99929344  0.97889   
  25.81500   1.0132909    1.04163496   0.99926203  0.98688   
  25.82000   1.0148182    1.04319167   0.9992306   0.9854    
  25.82500   1.0004272    1.0448413    0.99919912  0.99957   
  25.83000   1.0261182    1.04659142   0.99916761  0.97455   
  25.83500   1.0034273    1.04844948   0.99913606  0.99658   
  25.84000   0.99281818   1.05042761   0.99910445  1.00723   
  25.84500   1.0246364    1.05253223   0.99907282  0.97596   
  25.85000   0.99959087   1.05477905   0.99904114  1.00041   
  25.85500   1.018609     1.05717776   0.99900943  0.98173   
  25.86000   1.0515455    1.05974392   0.99897766  0.95098   
  25.86500   1.0402       1.06249383   0.99894588  0.96135   
  25.87000   1.0587274    1.0654459    0.99891404  0.94453   
  25.87500   1.0469728    1.06862106   0.99888217  0.95513   
  25.88000   1.0625       1.07204134   0.99885026  0.94118   
  25.88500   1.0738636    1.07573918   0.9988183   0.93122   
  25.89000   1.0341182    1.07973861   0.99878632  0.96701   
  25.89500   1.0541364    1.08408368   0.99875428  0.94864   
  25.90000   1.0424364    1.08881033   0.99872221  0.95929   
  25.90500   1.0692909    1.09397001   0.9986901   0.9352    
  25.91000   1.0829728    1.09962144   0.99865796  0.92338   
  25.91500   1.0693182    1.10583574   0.99862577  0.93518   
  25.92000   1.0795454    1.11270143   0.99859355  0.92632   
  25.92500   1.0700455    1.12032866   0.99856129  0.93454   
  25.93000   1.0901182    1.12888234   0.99852898  0.91733   
  25.93500   1.1125182    1.13855802   0.99849665  0.89886   
  25.94000   1.1197274    1.14967496   0.99846426  0.89307   
  25.94500   1.1337454    1.16264086   0.99843184  0.88203   
  25.95000   1.1488909    1.17804175   0.99839938  0.8704    
  25.95500   1.1810273    1.19664444   0.99836689  0.84672   
  25.96000   1.197        1.2193983    0.99833437  0.83542   
  25.96500   1.2579364    1.24748149   0.99830179  0.79495   
  25.97000   1.2772727    1.28211657   0.99826919  0.78292   
  25.97500   1.2943       1.32470249   0.99823654  0.77262   
  25.98000   1.381409     1.37638681   0.99820385  0.7239    
  25.98500   1.4318364    1.43791456   0.99817112  0.6984    
  25.99000   1.4667001    1.50913118   0.99813837  0.6818    
  25.99500   1.5727272    1.58927643   0.99810556  0.63584   
  26.00000   1.6742454    1.67865018   0.99807274  0.59728   
  26.00500   1.7530636    1.77988195   0.99803987  0.57043   
  26.01000   1.8484727    1.89628966   0.99800695  0.54099   
  26.01500   2.0129273    2.02750553   0.99797401  0.49679   
  26.02000   2.1417091    2.16926535   0.99794102  0.46692   
  26.02500   2.2734728    2.31732679   0.997908    0.43986   
  26.03000   2.5436091    2.47516478   0.99787493  0.39314   
  26.03500   2.6273       2.65204654   0.99784184  0.38062   
  26.04000   2.9147544    2.85300448   0.9978087   0.34308   
  26.04500   3.0894272    3.07362657   0.99777554  0.32368   
  26.05000   3.2894273    3.30826955   0.99774234  0.304     
  26.05500   3.5829546    3.56391      0.99770909  0.2791    
  26.06000   3.9465725    3.85627356   0.99767581  0.25338   
  26.06500   4.1651182    4.19495536   0.99764248  0.24009   
  26.07000   4.6124725    4.57630597   0.99760914  0.2168    
  26.07500   5.1049547    5.00074592   0.99757574  0.19589   
  26.08000   5.4485002    5.48100321   0.99754232  0.18354   
  26.08500   6.057982     6.02308002   0.99750886  0.16507   
  26.09000   6.5662999    6.61039194   0.99747536  0.15229   
  26.09500   7.1613636    7.21081973   0.99744183  0.13964   
  26.10000   7.6276178    7.78739369   0.99740825  0.1311    
  26.10500   8.2803183    8.27737589   0.99737464  0.12077   
  26.11000   8.6363363    8.59329247   0.99734099  0.11579   
  26.11500   8.6015186    8.64129378   0.99730732  0.11626   
  26.12000   8.3330002    8.34797405   0.9972736   0.12      
  26.12500   7.8329725    7.70761413   0.99723986  0.12767   
  26.13000   7.1235271    6.81394873   0.99720608  0.14038   
  26.13500   6.2515273    5.81751058   0.99717225  0.15996   
  26.14000   5.3076091    4.85605413   0.9971384   0.18841   
  26.14500   4.4515634    4.01015865   0.9971045   0.22464   
  26.15000   3.7829273    3.31485427   0.99707058  0.26435   
  26.15500   3.0871365    2.77146469   0.99703661  0.32392   
  26.16000   2.5810454    2.36364025   0.99700262  0.38744   
  26.16500   2.2757273    2.06659624   0.99696858  0.43942   
  26.17000   1.9485182    1.85390834   0.99693452  0.51321   
  26.17500   1.7019272    1.70191904   0.99690042  0.58757   
  26.18000   1.5485182    1.59153576   0.99686628  0.64578   
  26.18500   1.4879091    1.50924175   0.99683212  0.67208   
  26.19000   1.3723637    1.44557729   0.9967979   0.72867   
  26.19500   1.3083364    1.39467814   0.99676367  0.76433   
  26.20000   1.2606182    1.35277531   0.99672938  0.79326   
  26.20500   1.2249819    1.31752741   0.99669508  0.81634   
  26.21000   1.1951091    1.28743221   0.99666075  0.83674   
  26.21500   1.1871182    1.261415     0.99662636  0.84238   
  26.22000   1.1890454    1.23877973   0.99659196  0.84101   
  26.22500   1.1568455    1.21891522   0.99655751  0.86442   
  26.23000   1.129909     1.20140752   0.99652303  0.88503   
  26.23500   1.123891     1.18588909   0.99648851  0.88977   
  26.24000   1.1326091    1.17206892   0.99645397  0.88292   
  26.24500   1.1057091    1.15970733   0.99641939  0.9044    
  26.25000   1.0890454    1.14860549   0.99638478  0.91824   
  26.25500   1.1345       1.13860195   0.99635014  0.88145   
  26.26000   1.0950454    1.12954316   0.99631545  0.9132    
  26.26500   1.0837455    1.12132876   0.99628075  0.92273   
  26.27000   1.0753636    1.11384229   0.996246    0.92992   
  26.27500   1.0806637    1.10700944   0.99621122  0.92536   
  26.28000   1.0610182    1.1007528    0.9961764   0.94249   
  26.28500   1.0405636    1.09500891   0.99614156  0.96102   
  26.29000   1.0488909    1.08972276   0.99610668  0.95339   
  26.29500   1.0370909    1.08484663   0.99607177  0.96424   
  26.30000   1.0375       1.08034086   0.99603684  0.96386   
  26.30500   1.0363363    1.07616263   0.99600186  0.96494   
  26.31000   1.0492272    1.072288     0.99596686  0.95308   
  26.31500   1.0500455    1.06868105   0.9959318   0.95234   
  26.32000   1.0211818    1.06532223   0.99589674  0.97926   
  26.32500   1.0261364    1.0621875    0.99586163  0.97453   
  26.33000   1.0231183    1.0592584    0.9958265   0.9774    
  26.33500   1.0261364    1.05651601   0.99579134  0.97453   
  26.34000   1.0606364    1.053942     0.99575613  0.94283   
  26.34500   1.0382546    1.05152722   0.99572091  0.96315   
  26.35000   1.0291363    1.04925428   0.99568564  0.97169   
  26.35500   1.0257909    1.04711518   0.99565034  0.97486   
  26.36000   0.99960905   1.04509842   0.99561501  1.00039   
  26.36500   1.0265       1.0431947    0.99557966  0.97418   
  26.37000   0.9958455    1.04139553   0.99554427  1.00417   
  26.37500   1.0215727    1.03969326   0.99550885  0.97888   
  26.38000   1.0609727    1.03808163   0.99547341  0.94253   
  26.38500   1.0067909    1.03655201   0.99543792  0.99325   
  26.39000   1.0227728    1.03510155   0.99540242  0.97773   
  26.39500   1.0303363    1.03372212   0.99536687  0.97056   
  26.40000   1.0113455    1.0324109    0.99533129  0.98878   
  26.40500   0.99474549   1.03116274   0.99529568  1.00528   
  26.41000   1.0056636    1.02997355   0.99526005  0.99437   
  26.41500   0.97840911   1.02883954   0.99522438  1.02207   
  26.42000   1.0072092    1.02775726   0.99518869  0.99284   
  26.42500   0.95377272   1.02672396   0.99515297  1.04847   
  26.43000   1.006409     1.02573524   0.99511721  0.99363   
  26.43500   0.9950909    1.02479026   0.99508143  1.00493   
  26.44000   0.97084546   1.02388466   0.9950456   1.03003   
  26.44500   0.99279094   1.02301745   0.99500977  1.00726   
  26.45000   1.0079818    1.02218596   0.99497388  0.99208   
  26.45500   1.0075637    1.02138821   0.99493799  0.99249   
  26.46000   0.99398178   1.02062264   0.99490206  1.00605   
  26.46500   1.0045636    1.01988643   0.99486609  0.99546   
  26.47000   0.9878909    1.01917936   0.9948301   1.01226   
  26.47500   0.98102725   1.01849854   0.99479407  1.01934   
  26.48000   1.0125455    1.01784355   0.99475802  0.98761   
  26.48500   1.0060636    1.01721272   0.99472194  0.99397   
  26.49000   0.99961817   1.01660481   0.99468583  1.00038   
  26.49500   0.99966365   1.01601865   0.99464969  1.00034   
  26.50000   0.98260909   1.01545316   0.99461353  1.0177    
  26.50500   0.99016362   1.01490754   0.99457734  1.00993   
  26.51000   0.97765458   1.01438009   0.99454111  1.02286   
  26.51500   1.0072273    1.0138709    0.99450487  0.99282   
  26.52000   0.98981816   1.01337815   0.99446858  1.01029   
  26.52500   1.0003818    1.01290176   0.99443227  0.99962   
  26.53000   1.0185909    1.01244073   0.99439593  0.98175   
  26.53500   1.0102727    1.01199437   0.99435957  0.98983   
  26.54000   0.9977091    1.01156198   0.99432317  1.0023    
  26.54500   1.0140182    1.01114295   0.99428676  0.98618   
  26.55000   1.0128454    1.01073687   0.99425032  0.98732   
  26.55500   0.98147273   1.01034261   0.99421384  1.01888   
  26.56000   0.99920911   1.00996038   0.99417735  1.00079   
  26.56500   1.0196636    1.00958895   0.9941408   0.98072   
  26.57000   0.99243635   1.00922839   0.99410425  1.00762   
  26.57500   1.0053363    1.00887805   0.99406766  0.99469   
  26.58000   1.0067999    1.00853752   0.99403106  0.99325   
  26.58500   0.99733639   1.00820654   0.99399443  1.00267   
  26.59000   1.0091091    1.00788428   0.99395775  0.99097   
  26.59500   1.003409     1.00757095   0.99392107  0.9966    
  26.60000   0.99357271   1.00726564   0.99388435  1.00647   
  26.60500   1.0132272    1.00696844   0.9938476   0.98695   
  26.61000   0.97845453   1.00667889   0.99381082  1.02202   
  26.61500   0.95418179   1.00639672   0.99377403  1.04802   
  26.62000   0.9636091    1.0061216    0.9937372   1.03777   
  26.62500   0.94245452   1.0058533    0.99370036  1.06106   
  26.63000   0.92920905   1.00559166   0.99366349  1.07618   
  26.63500   0.9367727    1.00533609   0.99362658  1.06749   
  26.64000   0.96325451   1.00508681   0.99358967  1.03815   
  26.64500   1.0018818    1.00484315   0.99355271  0.99812   
  26.65000   1.0049273    1.00460523   0.99351573  0.9951    
  26.65500   1.0110272    1.00437273   0.99347872  0.98909   
  26.66000   1.0390182    1.00414548   0.9934417   0.96245   
  26.66500   1.0185273    1.00392326   0.99340463  0.98181   
  26.67000   1.0022546    1.00370592   0.99336756  0.99775   
  26.67500   1.0488364    1.00349337   0.99333047  0.95344   
  26.68000   1.0026182    1.00328516   0.99329333  0.99739   
  26.68500   0.99549997   1.00308152   0.99325618  1.00452   
  26.69000   0.99618185   1.00288192   0.99321899  1.00383   
  26.69500   0.99772727   1.00268652   0.99318179  1.00228   
  26.70000   0.99011821   1.00249505   0.99314456  1.00998   
  26.70500   0.97731817   1.00230742   0.99310732  1.02321   
  26.71000   0.99507272   1.00212355   0.99307005  1.00495   
  26.71500   0.9992727    1.00194311   0.99303274  1.00073   
  26.72000   0.99011821   1.00176627   0.99299542  1.00998   
  26.72500   0.98598182   1.00159263   0.99295807  1.01422   
  26.73000   1.0038183    1.00142231   0.9929207   0.9962    
  26.73500   1.0003455    1.00125512   0.99288329  0.99965   
  26.74000   0.97997272   1.00109098   0.99284588  1.02044   
  26.74500   0.97839093   1.00092978   0.99280843  1.02209   
  26.75000   0.99542725   1.00077145   0.99277097  1.00459   
  26.75500   0.99168181   1.00061593   0.99273349  1.00839   
  26.76000   1.0041636    1.00046298   0.99269597  0.99585   
  26.76500   1.0057092    1.0003132    0.99265845  0.99432   
  26.77000   0.98904544   1.00016538   0.99262088  1.01108   
  26.77500   1.009109     1.00002006   0.9925833   0.99097   
  26.78000   1.0291364    0.99987712   0.99254569  0.97169   
  26.78500   1.0072       0.9997365    0.99250807  0.99285   
  26.79000   0.9999727    0.9995981    0.99247042  1.00003   
  26.79500   1.0193636    0.99946187   0.99243273  0.981     
  26.80000   0.99209088   0.99932783   0.99239505  1.00797   
  26.80500   0.96254545   0.99919573   0.99235732  1.03891   
  26.81000   0.97388184   0.99906573   0.99231959  1.02682   
  26.81500   0.98489088   0.99893756   0.99228182  1.01534   
  26.82000   0.99322724   0.99881135   0.99224405  1.00682   
  26.82500   0.99507272   0.99868695   0.99220624  1.00495   
  26.83000   1.007591     0.99856435   0.99216842  0.99247   
  26.83500   1.0227454    0.99844353   0.99213059  0.97776   
  26.84000   1.0117909    0.9983243    0.99209271  0.98835   
  26.84500   1.0182091    0.9982068    0.99205483  0.98212   
  26.85000   0.98557276   0.99809082   0.99201692  1.01464   
  26.85500   1.0015454    0.99797644   0.99197899  0.99846   
  26.86000   1.009109     0.99786356   0.99194103  0.99097   
  26.86500   1.0075637    0.99775218   0.99190307  0.99249   
  26.87000   0.98368186   0.99764222   0.99186507  1.01659   
  26.87500   1.0147545    0.99753367   0.99182706  0.98546   
  26.88000   1.0132909    0.99742653   0.99178904  0.98688   
  26.88500   0.99320906   0.99732063   0.99175098  1.00684   
  26.89000   1.0038       0.99721611   0.99171291  0.99621   
  26.89500   0.99586362   0.99711278   0.99167481  1.00415   
  26.90000   1.0223819    0.99701072   0.9916367   0.97811   
  26.90500   1.0128909    0.99690986   0.99159856  0.98727   
  26.91000   0.98750001   0.99681018   0.99156041  1.01266   
  26.91500   0.98633641   0.99671163   0.99152223  1.01385   
  26.92000   0.99659091   0.99661422   0.99148405  1.00342   
  26.92500   0.96670908   0.99651793   0.99144585  1.03444   
  26.93000   1.0147455    0.99642263   0.99140761  0.98547   
  26.93500   1.0170182    0.99632844   0.99136937  0.98327   
  26.94000   0.98750001   0.99623518   0.99133109  1.01266   
  26.94500   0.99511814   0.99614297   0.99129281  1.00491   
  26.95000   1.0106363    0.99605171   0.99125449  0.98948   
  26.95500   1.0003636    0.99596142   0.99121618  0.99964   
  26.96000   0.97231817   0.99587207   0.99117784  1.02847   
  26.96500   1.0026637    0.99578356   0.99113948  0.99734   
  26.97000   0.97654545   0.995696     0.9911011   1.02402   
  26.97500   0.96929091   0.99560924   0.9910627   1.03168   
  26.98000   1.0189545    0.99552336   0.99102428  0.9814    
  26.98500   0.96213639   0.9954383    0.99098584  1.03935   
  26.99000   0.97615457   0.99535405   0.9909474   1.02443   
  26.99500   0.96929997   0.99527059   0.99090892  1.03167   
  27.00000   0.98602724   0.99518792   0.99087045  1.01417   
  27.00500   1.0026364    0.99510602   0.99083195  0.99737   
  27.01000   0.98447275   0.99502481   0.99079342  1.01577   
  27.01500   0.99884546   0.99494438   0.99075489  1.00116   
  27.02000   1.0026637    0.9948646    0.99071633  0.99734   
  27.02500   0.97049999   0.99478556   0.99067776  1.0304    
  27.03000   0.99660915   0.99470718   0.99063916  1.0034    
  27.03500   1.0208454    0.99462949   0.99060056  0.97958   
  27.04000   1.0038364    0.99455245   0.99056193  0.99618   
  27.04500   0.99924552   0.99447605   0.9905233   1.00076   
  27.05000   1.0125455    0.99440031   0.99048465  0.98761   
  27.05500   1.0057092    0.99432514   0.99044597  0.99432   
  27.06000   0.98709095   0.99425062   0.99040729  1.01308   
  27.06500   0.96098185   0.99417664   0.99036858  1.0406    
  27.07000   0.99890912   0.99410328   0.99032986  1.00109   
  27.07500   0.98222727   0.99403048   0.99029112  1.01809   
  27.08000   1.0182       0.99395826   0.99025238  0.98213   
  27.08500   1.0113364    0.99388454   0.99021362  0.98879   
  27.09000   1.0105727    0.99381339   0.99017483  0.98954   
  27.09500   1.0159273    0.99374282   0.99013604  0.98432   
  27.10000   1.0045273    0.99367273   0.99009722  0.99549   
  27.10500   1.0144091    0.99360318   0.9900584   0.9858    
  27.11000   0.98748183   0.99353412   0.99001955  1.01268   
  27.11500   1.0091364    0.99346558   0.9899807   0.99095   
  27.12000   0.99960911   0.99339752   0.98994182  1.00039   
  27.12500   1.0052726    0.99332995   0.98990294  0.99476   
  27.13000   1.0117546    0.99326288   0.98986405  0.98838   
  27.13500   1.0174091    0.99319623   0.98982513  0.98289   
  27.14000   1.0208       0.99313008   0.98978621  0.97962   
  27.14500   1.0090636    0.99306435   0.98974726  0.99102   
  27.15000   0.97122729   0.99299908   0.9897083   1.02963   
  27.15500   1.0310727    0.99293426   0.98966932  0.96986   
  27.16000   0.99474543   0.99286988   0.98963035  1.00528   
  27.16500   0.99549997   0.99280592   0.98959134  1.00452   
  27.17000   0.97877276   0.9927424    0.98955234  1.02169   
  27.17500   0.97877276   0.99267931   0.98951332  1.02169   
  27.18000   0.9871636    0.9926166    0.98947428  1.013     
  27.18500   0.99659097   0.99255435   0.98943524  1.00342   
  27.19000   1.0227727    0.99249245   0.98939616  0.97773   
  27.19500   0.97729093   0.99243099   0.98935709  1.02324   
  27.20000   1.0117273    0.99236991   0.98931799  0.98841   
  27.20500   1.0242273    0.99230925   0.9892789   0.97635   
  27.21000   1.0067999    0.99224899   0.98923979  0.99325   
  27.21500   0.99283636   0.99218908   0.98920066  1.00722   
  27.22000   0.98447275   0.99212959   0.98916153  1.01577   
  27.22500   0.97118181   0.99207046   0.98912237  1.02967   
  27.23000   1.0303181    0.99201172   0.98908321  0.97057   
  27.23500   0.98411816   0.99195336   0.98904403  1.01614   
  27.24000   0.97997272   0.99189539   0.98900485  1.02044   
  27.24500   1.0242909    0.99183779   0.98896564  0.97629   
  27.25000   1.0030273    0.99178058   0.98892644  0.99698   
  27.25500   1.0102       0.99172375   0.98888723  0.9899    
  27.26000   0.97956365   0.99166727   0.98884799  1.02086   
  27.26500   0.97689092   0.9916112    0.98880876  1.02366   
  27.27000   1.0034273    0.99155547   0.9887695   0.99658   
  27.27500   0.99738181   0.99150013   0.98873023  1.00263   
  27.28000   0.99889088   0.99144518   0.98869095  1.00111   
  27.28500   1.0382909    0.99139061   0.98865168  0.96312   
  27.29000   1.0193363    0.99133642   0.98861237  0.98103   
  27.29500   1.0170728    0.99128262   0.98857307  0.98321   
  27.30000   0.98072726   0.99122923   0.98853377  1.01965   
  27.30500   1.0204726    0.9911762    0.98849443  0.97994   
  27.31000   1.0007908    0.9911236    0.9884551   0.99921   
  27.31500   0.99243641   0.99107136   0.98841574  1.00762   
  27.32000   1.0091363    0.99101957   0.9883764   0.99095   
  27.32500   1.0056818    0.99096817   0.98833702  0.99435   
  27.33000   0.97800004   0.99091721   0.98829766  1.02249   
  27.33500   1.007591     0.99086669   0.98825828  0.99247   
  27.34000   1.0128454    0.99081658   0.98821888  0.98732   
  27.34500   1.0000182    0.99076695   0.98817949  0.99998   
  27.35000   0.98065454   0.99071775   0.98814007  1.01973   
  27.35500   1.0317999    0.99066903   0.98810065  0.96918   
  27.36000   1.0136545    0.9906208    0.98806121  0.98653   
  27.36500   0.97799999   0.99057307   0.98802178  1.02249   
  27.37000   1.0121545    0.99052585   0.98798233  0.98799   
  27.37500   1.0128909    0.99047917   0.98794289  0.98727   
  27.38000   1.0242727    0.99043305   0.98790343  0.9763    
  27.38500   1.0174364    0.99038747   0.98786395  0.98286   
  27.39000   1.0265455    0.99034251   0.98782449  0.97414   
  27.39500   1.0306545    0.99029814   0.98778499  0.97026   
  27.40000   0.98489088   0.99025443   0.9877455   1.01534   
  27.40500   1.0500001    0.99021139   0.98770599  0.95238   
  27.41000   1.0321636    0.99016906   0.98766649  0.96884   
  27.41500   0.9981091    0.99012747   0.98762697  1.00189   
  27.42000   1.0121182    0.99008666   0.98758745  0.98803   
  27.42500   1.0026636    0.99004669   0.98754793  0.99734   
  27.43000   1.0397909    0.99000756   0.98750839  0.96173   
  27.43500   1.0564364    0.98996938   0.98746885  0.94658   
  27.44000   1.0083817    0.98993215   0.98742929  0.99169   
  27.44500   1.0223818    0.98989598   0.98738974  0.97811   
  27.45000   1.0223637    0.98986092   0.98735017  0.97813   
  27.45500   1.0212455    0.98982705   0.98731061  0.9792    
  27.46000   1.0292       0.98979447   0.98727104  0.97163   
  27.46500   1.0389818    0.98976324   0.98723145  0.96248   
  27.47000   1.0117091    0.98973351   0.98719188  0.98843   
  27.47500   1.0106091    0.98970536   0.98715228  0.9895    
  27.48000   1.0261818    0.98967896   0.98711268  0.97449   
  27.48500   1.0378454    0.98965446   0.98707307  0.96353   
  27.49000   1.0053182    0.989632     0.98703347  0.99471   
  27.49500   0.99733639   0.98961181   0.98699384  1.00267   
  27.50000   1.0390455    0.98959408   0.98695423  0.96242   
  27.50500   0.99619997   0.98957911   0.98691462  1.00381   
  27.51000   1.0011818    0.98956712   0.98687498  0.99882   
  27.51500   1.0417091    0.98955852   0.98683535  0.95996   
  27.52000   1.0064363    0.98955362   0.98679571  0.9936    
  27.52500   0.98372728   0.98955293   0.98675607  1.01654   
  27.53000   1.0447       0.98955698   0.98671641  0.95721   
  27.53500   0.99701816   0.98956635   0.98667677  1.00299   
  27.54000   1.0371636    0.98958189   0.98663711  0.96417   
  27.54500   1.0408818    0.98960448   0.98659745  0.96072   
  27.55000   0.98868179   0.98963547   0.9865578   1.01145   
  27.55500   0.99580002   0.98967649   0.98651812  1.00422   
  27.56000   1.0272909    0.98972994   0.98647846  0.97343   
  27.56500   1.0105909    0.98979906   0.98643877  0.98952   
  27.57000   1.0158818    0.98988824   0.9863991   0.98437   
  27.57500   1.0329727    0.99000375   0.98635942  0.96808   
  27.58000   1.0272455    0.99015311   0.98631974  0.97348   
  27.58500   1.0129091    0.99034623   0.98628006  0.98726   
  27.59000   1.0151364    0.99059432   0.98624037  0.98509   
  27.59500   1.0462455    0.99091005   0.98620068  0.9558    
  27.60000   1.0019363    0.99130654   0.98616098  0.99807   
  27.60500   0.9992727    0.99179599   0.98612128  1.00073   
  27.61000   1.0564728    0.99238669   0.98608158  0.94655   
  27.61500   1.0458181    0.99307759   0.98604189  0.95619   
  27.62000   1.0151818    0.99386327   0.98600217  0.98505   
  27.62500   1.0283909    0.99474246   0.98596248  0.97239   
  27.63000   1.0397909    0.99574029   0.98592278  0.96173   
  27.63500   1.0231545    0.99689432   0.98588306  0.97737   
  27.64000   1.0625181    0.99822217   0.98584336  0.94116   
  27.64500   1.0105727    0.99969671   0.98580364  0.98954   
  27.65000   1.0318364    1.00126814   0.98576393  0.96915   
  27.65500   1.0204545    1.00293391   0.98572421  0.97996   
  27.66000   1.0364091    1.00477241   0.9856845   0.96487   
  27.66500   1.0477272    1.00688901   0.98564478  0.95445   
  27.67000   1.0109545    1.00930781   0.98560507  0.98916   
  27.67500   1.0273181    1.01198411   0.98556536  0.97341   
  27.68000   1.0492909    1.01490601   0.98552564  0.95302   
  27.68500   1.0113909    1.01819076   0.98548593  0.98874   
  27.69000   1.0261091    1.02199145   0.9854462   0.97456   
  27.69500   1.0382546    1.02631795   0.98540649  0.96315   
  27.70000   1.0329273    1.03105297   0.98536676  0.96812   
  27.70500   1.0291637    1.03605911   0.98532705  0.97166   
  27.71000   1.0435909    1.04121137   0.98528734  0.95823   
  27.71500   1.0273       1.04617955   0.98524762  0.97343   
  27.72000   0.98713636   1.05038877   0.98520791  1.01303   
  27.72500   1.0223455    1.05315768   0.98516819  0.97814   
  27.73000   1.0147728    1.05377081   0.98512847  0.98544   
  27.73500   0.98330003   1.05161195   0.98508875  1.01698   
  27.74000   1.0420455    1.04656549   0.98504905  0.95965   
  27.74500   1.0329546    1.03926911   0.98500933  0.9681    
  27.75000   1.0163001    1.03090658   0.98496963  0.98396   
  27.75500   1.0261636    1.02260184   0.98492993  0.9745    
  27.76000   1.0200727    1.01510831   0.98489021  0.98032   
  27.76500   1.0174091    1.00878365   0.98485051  0.98289   
  27.77000   1.0193181    1.00370293   0.9848108   0.98105   
  27.77500   1.0064363    0.99977805   0.9847711   0.9936    
  27.78000   1.0382726    0.99683384   0.9847314   0.96314   
  27.78500   1.0273182    0.99466989   0.98469171  0.97341   
  27.79000   1.0087546    0.99308572   0.984652    0.99132   
  27.79500   1.0211818    0.9919182    0.98461232  0.97926   
  27.80000   1.0295727    0.99103723   0.98457264  0.97128   
  27.80500   1.0355726    0.99035186   0.98453294  0.96565   
  27.81000   1.0268818    0.98980039   0.98449327  0.97382   
  27.81500   1.0303       0.98934255   0.98445357  0.97059   
  27.82000   1.0507909    0.98895339   0.9844139   0.95166   
  27.82500   0.9908818    0.98861568   0.98437422  1.0092    
  27.83000   1.0310454    0.98831902   0.98433456  0.96989   
  27.83500   1.0098363    0.98805525   0.9842949   0.99026   
  27.84000   1.0261364    0.98781876   0.98425523  0.97453   
  27.84500   1.0257454    0.98760519   0.98421557  0.9749    
  27.85000   1.0408909    0.98741098   0.98417591  0.96072   
  27.85500   1.0189091    0.98723333   0.98413626  0.98144   
  27.86000   1.0272455    0.98706984   0.9840966   0.97348   
  27.86500   1.0090728    0.98691875   0.98405697  0.99101   
  27.87000   1.0245908    0.98677822   0.98401732  0.976     
  27.87500   1.0534091    0.98664711   0.98397769  0.9493    
  27.88000   1.0117273    0.98652412   0.98393807  0.98841   
  27.88500   1.0170909    0.98640829   0.98389844  0.9832    
  27.89000   1.0401182    0.98629885   0.98385882  0.96143   
  27.89500   0.99586368   0.98619502   0.9838192   1.00415   
  27.90000   0.9920727    0.98609623   0.98377959  1.00799   
  27.90500   1.0242728    0.9860019    0.98373998  0.9763    
  27.91000   1.0329727    0.98591166   0.98370039  0.96808   
  27.91500   1.0363817    0.98582498   0.98366079  0.9649    
  27.92000   1.0152       0.98574163   0.98362121  0.98503   
  27.92500   1.0170909    0.98566122   0.98358163  0.9832    
  27.93000   1.0299546    0.98558346   0.98354205  0.97092   
  27.93500   1.0257909    0.98550817   0.98350249  0.97486   
  27.94000   1.0159546    0.98543506   0.98346291  0.9843    
  27.94500   1.0409546    0.98536403   0.98342336  0.96066   
  27.95000   1.0481364    0.98529483   0.9833838   0.95407   
  27.95500   1.0098455    0.98522737   0.98334426  0.99025   
  27.96000   1.0340728    0.98516147   0.98330473  0.96705   
  27.96500   1.0143636    0.985097     0.98326519  0.98584   
  27.97000   1.0136091    0.98503389   0.98322568  0.98657   
  27.97500   1.0431545    0.984972     0.98318615  0.95863   
  27.98000   0.97651821   0.98491127   0.98314664  1.02405   
  27.98500   1.0117545    0.98485158   0.98310713  0.98838   
  27.99000   1.0261637    0.98479292   0.98306765  0.9745    
  27.99500   0.99884546   0.98473514   0.98302815  1.00116   
  28.00000   1.0246636    0.98467826   0.98298868  0.97593   
  28.00500   0.97238183   0.98462218   0.98294922  1.0284    
  28.01000   0.98031819   0.98456684   0.98290975  1.02008   
  28.01500   1.0144091    0.98451222   0.9828703   0.9858    
  28.02000   0.97883636   0.98445824   0.98283084  1.02162   
  28.02500   1.0170455    0.9844049    0.98279141  0.98324   
  28.03000   1.0132455    0.98435213   0.98275197  0.98693   
  28.03500   1.0249819    0.98429994   0.98271255  0.97563   
  28.04000   0.98601818   0.98424825   0.98267313  1.01418   
  28.04500   1.0280454    0.98419708   0.98263374  0.97272   
  28.05000   0.97650003   0.98414637   0.98259435  1.02407   
  28.05500   1.0030183    0.98409608   0.98255496  0.99699   
  28.06000   1.0333455    0.98404624   0.98251559  0.96773   
  28.06500   0.99284542   0.98399676   0.98247621  1.00721   
  28.07000   1.0064819    0.9839477    0.98243686  0.99356   
  28.07500   0.99661815   0.98389897   0.9823975   1.00339   
  28.08000   0.9780727    0.98385061   0.98235817  1.02242   
  28.08500   1.0098364    0.98380257   0.98231885  0.99026   
  28.09000   0.99057269   0.98375484   0.98227953  1.00952   
  28.09500   0.96329093   0.98370742   0.98224023  1.03811   
  28.10000   1.003        0.98366026   0.98220092  0.99701   
  28.10500   0.98297274   0.9836134    0.98216163  1.01732   
  28.11000   0.97802728   0.98356678   0.98212235  1.02247   
  28.11500   0.98030001   0.98352044   0.98208309  1.0201    
  28.12000   0.99015456   0.98347432   0.98204383  1.00994   
  28.12500   0.98066366   0.98342846   0.98200459  1.01972   
  28.13000   0.94622725   0.98338282   0.98196537  1.05683   
  28.13500   0.97386366   0.98333738   0.98192614  1.02684   
  28.14000   0.95190907   0.98329217   0.98188693  1.05052   
  28.14500   0.99202722   0.98324714   0.98184773  1.00804   
  28.15000   0.98561817   0.98320232   0.98180854  1.01459   
  28.15500   0.97654545   0.98315767   0.98176935  1.02402   
  28.16000   1.0083817    0.98311323   0.9817302   0.99169   
  28.16500   0.98525453   0.98306895   0.98169104  1.01497   
  28.17000   0.98409098   0.98302485   0.98165191  1.01617   
  28.17500   1.0105728    0.98298092   0.98161279  0.98954   
  28.18000   0.99809092   0.98293714   0.98157366  1.00191   
  28.18500   1.0056819    0.98289353   0.98153457  0.99435   
  28.19000   1.0079364    0.98285005   0.98149546  0.99213   
  28.19500   1.0170909    0.98280674   0.98145639  0.9832    
  28.20000   1.0272909    0.98276356   0.98141732  0.97343   
  28.20500   1.0011545    0.98272054   0.98137827  0.99885   
  28.21000   1.0091182    0.98267766   0.98133924  0.99096   
  28.21500   0.9932       0.9826349    0.98130021  1.00685   
  28.22000   0.9810909    0.98259228   0.9812612   1.01927   
  28.22500   1.0094819    0.98254978   0.98122219  0.99061   
  28.23000   0.9878909    0.98250741   0.98118321  1.01226   
  28.23500   0.99998176   0.98246515   0.98114423  1.00002   
  28.24000   0.9981091    0.98242304   0.98110528  1.00189   
  28.24500   1.0019273    0.98238102   0.98106632  0.99808   
  28.25000   1.0000273    0.98233914   0.9810274   0.99997   
  28.25500   0.98561817   0.98229737   0.98098849  1.01459   
  28.26000   0.98824549   0.98225569   0.98094958  1.01189   
  28.26500   1.0004272    0.98221415   0.9809107   0.99957   
  28.27000   0.99019998   0.98217269   0.98087182  1.0099    
  28.27500   0.99584544   0.98213135   0.98083296  1.00417   
  28.28000   0.98488182   0.98209011   0.98079411  1.01535   
  28.28500   0.9901818    0.98204898   0.98075529  1.00992   
  28.29000   0.97916365   0.98200794   0.98071647  1.02128   
  28.29500   1.000791     0.98196702   0.98067767  0.99921   
  28.30000   0.99354541   0.9819262    0.9806389   1.0065    
  28.30500   0.98906362   0.98188545   0.98060012  1.01106   
  28.31000   0.97883636   0.98184482   0.98056138  1.02162   
  28.31500   0.97990912   0.98180426   0.98052262  1.0205    
  28.32000   0.98033637   0.98176382   0.98048391  1.02006   
  28.32500   1.0041363    0.98172346   0.9804452   0.99588   
  28.33000   1.0124727    0.9816832    0.98040652  0.98768   
  28.33500   0.99056369   0.98164304   0.98036785  1.00953   
  28.34000   0.9958818    0.98160295   0.98032919  1.00414   
  28.34500   1.0200727    0.98156296   0.98029055  0.98032   
  28.35000   0.97420907   0.98152305   0.98025192  1.02647   
  28.35500   1.0178363    0.98148323   0.98021331  0.98248   
  28.36000   1.006091     0.98144349   0.98017471  0.99395   
  28.36500   0.9454273    0.98140386   0.98013615  1.05772   
  28.37000   1.003791     0.98136429   0.98009758  0.99622   
  28.37500   0.96969998   0.98132483   0.98005905  1.03125   
  28.38000   0.99815452   0.98128545   0.98002054  1.00185   
  28.38500   0.98030001   0.98124613   0.97998202  1.0201    
  28.39000   0.95913637   0.98120692   0.97994354  1.0426    
  28.39500   0.98898184   0.98116778   0.97990506  1.01114   
  28.40000   0.95838183   0.98112872   0.97986661  1.04343   
  28.40500   0.99170905   0.98108975   0.97982817  1.00836   
  28.41000   0.99472725   0.98105086   0.97978976  1.0053    
  28.41500   0.98559093   0.98101205   0.97975135  1.01462   
  28.42000   0.97689092   0.98097333   0.97971298  1.02366   
  28.42500   0.99470001   0.98093469   0.97967462  1.00533   
  28.43000   1.0033909    0.98089612   0.97963627  0.99662   
  28.43500   0.95489091   0.98085764   0.97959795  1.04724   
  28.44000   0.97920907   0.98087871   0.97955963  1.02123   
  28.44500   0.98030001   0.9808405    0.97952135  1.0201    
  28.45000   1.0060455    0.98080236   0.97948307  0.99399   
  28.45500   0.93754542   0.98076431   0.97944483  1.06661   
  28.46000   0.98070002   0.98072635   0.97940661  1.01968   
  28.46500   1.008        0.98068845   0.97936839  0.99206   
  28.47000   0.95072728   0.98065064   0.9793302   1.05183   
  28.47500   0.95948184   0.98061289   0.97929202  1.04223   
  28.48000   0.98222727   0.98057524   0.97925387  1.01809   
  28.48500   0.99620908   0.98053765   0.97921573  1.00381   
  28.49000   0.98218185   0.98050017   0.97917762  1.01814   
  28.49500   0.97348183   0.98046274   0.97913952  1.02724   
  28.50000   0.98104548   0.98042541   0.97910145  1.01932   
  28.50500   0.95566362   0.98038816   0.97906341  1.04639   
  28.51000   0.94315457   0.98035097   0.97902536  1.06027   
  28.51500   0.95420909   0.98031388   0.97898736  1.04799   
  28.52000   0.95720905   0.98027686   0.97894936  1.0447    
  28.52500   0.9788       0.98023992   0.97891139  1.02166   
  28.53000   0.94890904   0.98020305   0.97887343  1.05384   
  28.53500   1.0015       0.98016628   0.97883551  0.9985    
  28.54000   1.0041819    0.98012958   0.97879759  0.99584   
  28.54500   0.95609093   0.98009296   0.97875971  1.04593   
  28.55000   0.97160912   0.98005644   0.97872185  1.02922   
  28.55500   0.99434543   0.98001997   0.978684    1.00569   
  28.56000   0.95572728   0.9799836    0.97864618  1.04632   
  28.56500   0.98218185   0.97994729   0.97860836  1.01814   
  28.57000   0.97277272   0.97991109   0.97857059  1.02799   
  28.57500   0.96815455   0.97987495   0.97853282  1.03289   
  28.58000   0.9901818    0.97983891   0.97849509  1.00992   
  28.58500   0.96060908   0.97980295   0.97845739  1.04101   
  28.59000   1            0.97976706   0.97841969  1         
  28.59500   0.96666366   0.97973127   0.97838202  1.03449   
  28.60000   0.9981091    0.97969554   0.97834437  1.00189   
  28.60500   0.9776364    0.97965991   0.97830674  1.02288   
  28.61000   0.9557091    0.97962435   0.97826913  1.04634   
  28.61500   1.0181999    0.97958889   0.97823156  0.98213   
  28.62000   0.96702725   0.9795535    0.97819399  1.0341    
  28.62500   1.0166364    0.97951821   0.97815647  0.98364   
  28.63000   0.99436361   0.97948301   0.97811896  1.00567   
  28.63500   0.97804546   0.97944787   0.97808147  1.02245   
  28.64000   1.0041819    0.97941284   0.97804401  0.99584   
  28.64500   0.9697091    0.97937788   0.97800656  1.03124   
  28.65000   0.96139091   0.97934301   0.97796914  1.04016   
  28.65500   0.99466366   0.97930823   0.97793174  1.00536   
  28.66000   0.97231817   0.97927355   0.97789438  1.02847   
  28.66500   0.95875454   0.97923894   0.97785703  1.04302   
  28.67000   0.97502726   0.97920443   0.97781971  1.02561   
  28.67500   0.96172726   0.97917002   0.97778242  1.0398    
  28.68000   0.96361816   0.97913567   0.97774514  1.03776   
  28.68500   0.97693634   0.97910144   0.9777079   1.02361   
  28.69000   0.9564091    0.97906728   0.97767066  1.04558   
  28.69500   0.98906362   0.97903322   0.97763346  1.01106   
  28.70000   0.96588182   0.97899925   0.97759628  1.03532   
  28.70500   0.99133635   0.97896538   0.97755913  1.00874   
  28.71000   0.99397278   0.97893161   0.97752202  1.00606   
  28.71500   0.99433637   0.97889791   0.97748491  1.0057    
  28.72000   0.97198182   0.97886433   0.97744784  1.02883   
  28.72500   1.0011182    0.97883082   0.97741078  0.99888   
  28.73000   1.0053182    0.97879742   0.97737375  0.99471   
  28.73500   0.99057269   0.97876411   0.97733674  1.00952   
  28.74000   0.98519999   0.97873091   0.97729978  1.01502   
  28.74500   1.0144364    0.9786978    0.97726282  0.98577   
  28.75000   0.98488182   0.97866479   0.9772259   1.01535   
  28.75500   0.98107272   0.97863189   0.97718901  1.01929   
  28.76000   1.0064365    0.97859907   0.97715214  0.9936    
  28.76500   0.98788184   0.97856637   0.9771153   1.01227   
  28.77000   0.99624544   0.97853376   0.97707847  1.00377   
  28.77500   0.95907271   0.97850125   0.97704168  1.04267   
  28.78000   0.98713636   0.97846885   0.9770049   1.01303   
  28.78500   1.0015273    0.97843656   0.97696817  0.99848   
  28.79000   0.98443639   0.97840436   0.97693145  1.01581   
  28.79500   0.97689092   0.97837228   0.97689477  1.02366   
  28.80000   0.96859092   0.97834032   0.97685812  1.03243   
  28.80500   0.97231817   0.97830844   0.97682148  1.02847   
  28.81000   0.96284544   0.97827669   0.97678488  1.03859   
  28.81500   0.95001817   0.97824503   0.97674829  1.05261   
  28.82000   0.9817909    0.97821349   0.97671174  1.01855   
  28.82500   0.97500002   0.97818206   0.97667521  1.02564   
  28.83000   0.97838181   0.97815075   0.97663872  1.0221    
  28.83500   0.98260909   0.97811956   0.97660226  1.0177    
  28.84000   0.96784544   0.97808847   0.97656581  1.03322   
  28.84500   0.97390908   0.9780575    0.97652941  1.02679   
  28.85000   1            0.97802665   0.97649301  1         
  28.85500   0.9519273    0.97799592   0.97645666  1.0505    
  28.86000   0.95645452   0.97796529   0.97642032  1.04553   
  28.86500   0.96097273   0.97793481   0.97638403  1.04061   
  28.87000   0.9727273    0.97790443   0.97634775  1.02804   
  28.87500   0.98711818   0.97787418   0.97631151  1.01305   
  28.88000   0.99695456   0.97784407   0.9762753   1.00305   
  28.88500   0.97989094   0.97781406   0.97623911  1.02052   
  28.89000   0.99166363   0.9777842    0.97620296  1.00841   
  28.89500   0.99360913   0.97775445   0.97616682  1.00643   
  28.90000   0.97231817   0.97772483   0.97613072  1.02847   
  28.90500   0.97084546   0.97769534   0.97609464  1.03003   
  28.91000   1.0170455    0.977666     0.97605861  0.98324   
  28.91500   0.9780727    0.97763677   0.97602259  1.02242   
  28.92000   0.97577274   0.97760769   0.97598661  1.02483   
  28.92500   0.96368182   0.97757876   0.97595067  1.03769   
  28.93000   0.97577274   0.97754994   0.97591473  1.02483   
  28.93500   1.0014818    0.97752128   0.97587885  0.99852   
  28.94000   0.95529091   0.97749274   0.97584297  1.0468    
  28.94500   0.99733633   0.97746436   0.97580714  1.00267   
  28.95000   0.96099997   0.97743611   0.97577133  1.04058   
  28.95500   0.96892726   0.97740802   0.97573556  1.03207   
  28.96000   0.97952729   0.97738008   0.97569982  1.0209    
  28.96500   0.95681816   0.97735228   0.9756641   1.04513   
  28.97000   0.97311819   0.97732463   0.97562843  1.02762   
  28.97500   0.9488818    0.97729714   0.97559277  1.05387   
  28.98000   0.95457274   0.97726979   0.97555714  1.04759   
  28.98500   0.96254545   0.97724261   0.97552155  1.03891   
  28.99000   0.96972728   0.97721558   0.97548599  1.03122   
  28.99500   0.97350001   0.97718872   0.97545046  1.02722   
  29.00000   0.96974546   0.97716202   0.97541496  1.0312    
  29.00500   0.96209091   0.97713549   0.9753795   1.0394    
  29.01000   0.9920727    0.97710911   0.97534406  1.00799   
  29.01500   0.97877276   0.97708291   0.97530866  1.02169   
  29.02000   0.97766364   0.97705687   0.97527328  1.02285   
  29.02500   0.96439087   0.97703101   0.97523794  1.03692   
  29.03000   0.97920001   0.97700532   0.97520262  1.02124   
  29.03500   0.97615457   0.97697982   0.97516735  1.02443   
  29.04000   0.96593636   0.97695449   0.9751321   1.03526   
  29.04500   0.9397909    0.97692935   0.97509689  1.06407   
  29.05000   0.97538185   0.97690439   0.97506171  1.02524   
  29.05500   0.9757455    0.97687961   0.97502655  1.02486   
  29.06000   0.96325457   0.97685504   0.97499144  1.03815   
  29.06500   1.0026182    0.97683064   0.97495634  0.99739   
  29.07000   0.97956365   0.97680644   0.97492129  1.02086   
  29.07500   0.99695456   0.97678244   0.97488627  1.00305   
  29.08000   0.97161818   0.97675864   0.97485128  1.02921   
  29.08500   1.0064363    0.97673505   0.97481633  0.9936    
  29.09000   0.96518183   0.97671165   0.9747814   1.03607   
  29.09500   0.94998181   0.97668848   0.97474652  1.05265   
  29.10000   0.95684546   0.9766655    0.97471166  1.0451    
  29.10500   0.99393636   0.97664275   0.97467683  1.0061    
  29.11000   0.97311819   0.97662021   0.97464203  1.02762   
  29.11500   0.96099997   0.97659789   0.97460728  1.04058   
  29.12000   0.95609093   0.9765758    0.97457255  1.04593   
  29.12500   0.97577274   0.97655394   0.97453787  1.02483   
  29.13000   0.98066366   0.97653232   0.97450322  1.01972   
  29.13500   0.9647727    0.97651091   0.97446859  1.03651   
  29.14000   0.97650003   0.97648976   0.974434    1.02407   
  29.14500   0.96438181   0.97646884   0.97439944  1.03693   
  29.15000   0.98180002   0.97644817   0.97436492  1.01854   
  29.15500   0.9557091    0.97642775   0.97433042  1.04634   
  29.16000   0.972        0.97640758   0.97429598  1.02881   
  29.16500   0.97313637   0.97638768   0.97426155  1.02761   
  29.17000   0.93072724   0.97636803   0.97422717  1.07443   
  29.17500   0.99093634   0.97634866   0.97419283  1.00915   
  29.18000   0.98372728   0.97632954   0.9741585   1.01654   
  29.18500   0.97313637   0.97631071   0.97412423  1.02761   
  29.19000   0.96284544   0.97629215   0.97408997  1.03859   
  29.19500   0.95984548   0.97627389   0.97405576  1.04183   
  29.20000   0.96100003   0.9762559    0.97402158  1.04058   
  29.20500   0.95345455   0.97623821   0.97398744  1.04882   
  29.21000   0.94698179   0.97622082   0.97395334  1.05599   
  29.21500   0.97156364   0.97620373   0.97391926  1.02927   
  29.22000   0.95452726   0.97618696   0.97388523  1.04764   
  29.22500   0.972        0.97617049   0.97385122  1.02881   
  29.23000   0.94889092   0.97615435   0.97381726  1.05386   
  29.23500   0.99920911   0.97613853   0.97378332  1.00079   
  29.24000   0.98784548   0.97612304   0.97374943  1.0123    
  29.24500   0.95943636   0.97610789   0.97371556  1.04228   
  29.25000   0.99809086   0.97609309   0.97368175  1.00191   
  29.25500   0.98900002   0.97607864   0.97364796  1.01112   
  29.26000   0.97007275   0.97606453   0.97361421  1.03085   
  29.26500   0.96820003   0.9760508    0.9735805   1.03284   
  29.27000   0.98977274   0.97603742   0.97354681  1.01033   
  29.27500   0.95910913   0.97602443   0.97351317  1.04263   
  29.28000   0.98220909   0.97601182   0.97347955  1.01811   
  29.28500   0.97163635   0.9759996    0.97344599  1.02919   
  29.29000   0.9545182    0.97598778   0.97341245  1.04765   
  29.29500   0.94545454   0.97597636   0.97337896  1.05769   
  29.30000   0.96292728   0.97596536   0.9733455   1.0385    
  29.30500   0.98711818   0.97595477   0.97331207  1.01305   
  29.31000   0.96216363   0.97594463   0.97327869  1.03932   
  29.31500   0.96020001   0.97593491   0.97324532  1.04145   
  29.32000   0.95380002   0.97592564   0.97321202  1.04844   
  29.32500   0.95345455   0.97591683   0.97317873  1.04882   
  29.33000   0.9416818    0.97590848   0.9731455   1.06193   
  29.33500   0.97081816   0.97590061   0.97311231  1.03006   
  29.34000   0.98292726   0.97589322   0.97307913  1.01737   
  29.34500   0.93140912   0.97588633   0.97304601  1.07364   
  29.35000   0.97197276   0.97587994   0.97301292  1.02884   
  29.35500   0.96929091   0.97587406   0.97297986  1.03168   
  29.36000   0.96438181   0.97586872   0.97294684  1.03693   
  29.36500   0.96210909   0.97586391   0.97291387  1.03938   
  29.37000   0.96859092   0.97585965   0.97288093  1.03243   
  29.37500   0.98715454   0.97585594   0.97284803  1.01301   
  29.38000   0.98072726   0.97585283   0.97281518  1.01965   
  29.38500   0.95265454   0.97585028   0.97278234  1.0497    
  29.39000   0.97839093   0.97584834   0.97274956  1.02209   
  29.39500   0.97307271   0.975847     0.97271681  1.02767   
  29.40000   0.9295727    0.9758463    0.9726841   1.07576   
  29.40500   0.96095455   0.97584624   0.97265142  1.04063   
  29.41000   0.99429089   0.97584682   0.97261879  1.00574   
  29.41500   0.96701819   0.97584809   0.97258619  1.03411   
  29.42000   0.96518183   0.97585003   0.97255364  1.03607   
  29.42500   0.96252728   0.97585268   0.97252113  1.03893   
  29.43000   0.95604545   0.97585603   0.97248865  1.04598   
  29.43500   0.98488182   0.97586014   0.97245621  1.01535   
  29.44000   0.96139091   0.97586499   0.9724238   1.04016   
  29.44500   0.98030001   0.9758706    0.97239144  1.0201
[truncated: 676,501 more chars]
